# Supplementary material for: Computer-assisted catalyst development via automated modelling of conformationally complex molecules: application to diphosphinoamine ligands
Source: Sci Rep. 2021 Feb 25;11:4534. doi: 10.1038/s41598-021-82816-x (PMC7907204; doi:10.1038/s41598-021-82816-x)
Supplement: Supplementary file 1 — Supplementary nformation 1. [file 41598_2021_82816_MOESM1_ESM.xyz]

61
1
P -0.70247193 0.91718902 -0.68091589
N 0.02978862 0.34327811 0.79500636
P 1.76827514 0.13290582 0.89897064
C 2.11600345 -0.94073512 -0.57813387
C 2.04393646 -2.32891418 -0.36384561
C 2.18088151 -3.22261290 -1.42966216
C 2.41175757 -2.74227779 -2.72265874
C 2.50134651 -1.36340620 -2.94462830
C 2.34899816 -0.46794610 -1.88175180
H 2.39527170 0.60577049 -2.07159264
H 2.67847859 -0.98108642 -3.95345615
H 2.52346998 -3.44034434 -3.55660325
H 2.10779317 -4.29757366 -1.24581948
H 1.85788360 -2.71518994 0.64125097
C 2.46144350 1.76332368 0.38866791
C 1.76497485 2.96988515 0.56577882
C 2.37857889 4.19625567 0.29340550
C 3.70220214 4.24072967 -0.15196003
C 4.41237893 3.04647042 -0.31684771
C 3.80066755 1.82122251 -0.04405313
H 4.37041699 0.89760793 -0.17986559
H 5.44975885 3.06793142 -0.66141235
H 4.17997130 5.19977929 -0.36784281
H 1.81244031 5.12171342 0.42833328
H 0.73296112 2.95932755 0.91524160
C -0.74962033 -0.28043425 1.89817827
C -0.47322202 -1.75858098 2.11322753
C -1.10431377 -2.74031011 1.33382039
C -0.78337029 -4.09109483 1.48815436
C 0.16951852 -4.48648245 2.43262211
C 0.78777328 -3.52048413 3.23279957
C 0.46567250 -2.16937258 3.07335654
H 0.96489993 -1.41810341 3.68970958
H 1.52655254 -3.81815248 3.98145285
H 0.42342569 -5.54320829 2.55060928
H -1.28194511 -4.83697097 0.86375999
H -1.84875372 -2.44969770 0.59475133
H -1.81595170 -0.13254553 1.67661172
H -0.54401638 0.26036223 2.83821866
C -1.82464713 -0.47853559 -1.17436004
C -1.24032337 -1.49782330 -1.94898480
C -1.97666000 -2.62655809 -2.31506716
C -3.31580559 -2.74783735 -1.92840653
C -3.91385986 -1.73165801 -1.17586590
C -3.17394982 -0.60554392 -0.80060544
H -3.65270192 0.17548883 -0.20594463
H -4.96035844 -1.81847411 -0.87165359
H -3.89364261 -3.63017101 -2.21571688
H -1.49959210 -3.41367117 -2.90452614
H -0.19432337 -1.41821363 -2.25138755
C -1.92641893 2.17528822 -0.09672351
C -1.92524621 2.72588336 1.19545205
C -2.80870886 3.75665064 1.53609814
C -3.70959881 4.25440459 0.59206669
C -3.71730286 3.71888069 -0.70144629
C -2.83110548 2.69619419 -1.04269458
H -2.84605940 2.29116545 -2.05911833
H -4.41485173 4.10383366 -1.45010171
H -4.40094798 5.05753478 0.85948187
H -2.79185332 4.16890920 2.54854830
H -1.22811858 2.35168837 1.94638761
61
1'
N    0.16594296    -0.23630505    -1.73899118
P     0.21288718    -1.14969216    -0.45617037
C     1.65110126    -2.30926036    -0.39815535
C     2.13393988    -2.91414284     0.77471715
C     3.23152283    -3.77835592     0.71958082
C     3.85858694    -4.04054569    -0.50287962
C     3.38523999    -3.43760324    -1.67293077
C     2.28659112    -2.57607281    -1.62235185
H     1.90824346    -2.10062712    -2.53052397
H     3.87449920    -3.63836125    -2.62957670
H     4.71938466    -4.71306057    -0.54280405
H     3.60075544    -4.24468004     1.63659462
H     1.66071626    -2.70221713     1.73669247
C    -1.30662314    -2.15868044    -0.45572190
C    -1.42890997    -3.29587020     0.35638533
C    -2.64431007    -3.98312368     0.41575426
C    -3.73939290    -3.53473755    -0.33000155
C    -3.61555644    -2.40267927    -1.14249526
C    -2.40286918    -1.71354862    -1.20861428
H    -2.28495968    -0.82437351    -1.83008206
H    -4.47073008    -2.04997068    -1.72461476
H    -4.69107013    -4.07022523    -0.27839417
H    -2.73556703    -4.87130714     1.04614644
H    -0.57792498    -3.65092275     0.94199337
P     0.08512182    -0.34731959     1.71065032
C    -1.55697873     0.45207281     1.46376115
C    -1.78004282     1.53502858     0.59424412
C    -3.07653676     2.00147774     0.36758729
C    -4.16628064     1.39036784     0.99715298
C    -3.95515256     0.31169925     1.86167554
C    -2.65821194    -0.15210012     2.09605423
H    -2.49822419    -1.00326321     2.76324236
H    -4.80220991    -0.17294361     2.35390015
H    -5.18080154     1.75361912     0.81240465
H    -3.22715970     2.83896907    -0.31784036
H    -0.94500976     2.00672091     0.07878271
C     1.31321823     1.03298033     1.65851791
C     1.00404937     2.31303963     2.15261858
C     1.98649755     3.30316993     2.23625607
C     3.29728970     3.03691456     1.83070647
C     3.61937160     1.76536419     1.34448749
C     2.64081203     0.77169302     1.26493306
H     2.92118259    -0.21611190     0.89225182
H     4.64018216     1.54239427     1.02326113
H     4.06302604     3.81413961     1.89214220
H     1.72062230     4.29259281     2.61740770
H    -0.01460321     2.54469200     2.46965556
C     1.11953219     0.76913972    -2.15923647
C     0.56286262     2.17761580    -2.02364471
C    -0.65827125     2.50475223    -2.63646067
C    -1.22055054     3.77166297    -2.47646611
C    -0.57107793     4.73613131    -1.69345792
C     0.64506402     4.42118309    -1.08373659
C     1.20773406     3.14986865    -1.25135317
H     2.14471955     2.90323198    -0.74797105
H     1.15655675     5.15970391    -0.46086709
H    -1.01530620     5.72601785    -1.55941146
H    -2.17300349     4.01018935    -2.95825071
H    -1.17765540     1.73929991    -3.21835777
H     1.34525662     0.59938115    -3.23156858
H     2.09613573     0.72488311    -1.63954932
57
2
P -0.26550976 0.65984983 0.58216701
N -0.26258492 -0.04192789 -1.02063078
P 0.17258335 -1.72692011 -1.22487633
C 1.66809610 -1.92613783 -0.13677645
C 2.91849626 -1.73364268 -0.74872066
C 4.09937172 -1.78480386 -0.00227827
C 4.04678996 -2.04928759 1.36964351
C 2.80920461 -2.26148279 1.98812850
C 1.62876948 -2.19747526 1.24277500
H 0.66853619 -2.34457310 1.73973975
H 2.76151232 -2.46800143 3.06060020
H 4.96817355 -2.09395282 1.95622903
H 5.06186486 -1.62284940 -0.49441936
H 2.96782043 -1.52955535 -1.82172014
C -1.11506371 -2.64021183 -0.27102966
C -0.87638040 -3.98818930 0.06000122
C -1.86048439 -4.75581150 0.68528019
C -3.10791690 -4.19481453 0.98261742
C -3.36008934 -2.86277483 0.64559487
C -2.37380108 -2.09267172 0.02074870
H -2.58790668 -1.05555843 -0.23495222
H -4.33017193 -2.41262490 0.87258524
H -3.87829323 -4.79513237 1.47334129
H -1.65227844 -5.79789972 0.94228705
H 0.09433776 -4.44063027 -0.16306995
C -0.19113105 0.80905772 -2.24546959
C 1.23686430 0.96595929 -2.78548131
H 1.25919552 1.71098100 -3.59735806
H 1.60300814 0.01164760 -3.19745187
H 1.92844576 1.29414168 -1.99786665
C -1.13964471 0.31480226 -3.34388235
H -0.82171497 -0.66662182 -3.72833431
H -1.14428871 1.02388558 -4.18740676
H -2.17098494 0.21320478 -2.97470306
H -0.53966143 1.80472591 -1.92965619
C -1.74380089 1.77151130 0.59174312
C -2.81255476 1.66506541 -0.31221944
C -3.95688055 2.45787552 -0.16825245
C -4.05389996 3.37157102 0.88336973
C -2.99803951 3.48421594 1.79586691
C -1.85943201 2.68986526 1.65416663
H -1.04363401 2.79000439 2.37630799
H -3.06323292 4.19403418 2.62484307
H -4.94658661 3.99223793 0.99474183
H -4.77448050 2.35996622 -0.88748833
H -2.75370157 0.95940292 -1.14050522
C 1.11264981 1.90673525 0.49257721
C 2.38699498 1.45841712 0.88498866
C 3.50298632 2.29197330 0.77311812
C 3.36060165 3.59318050 0.28108477
C 2.09504882 4.05730835 -0.09329714
C 0.98005099 3.22124385 0.01198072
H -0.00154650 3.59800257 -0.28435457
H 1.97539933 5.07542356 -0.47363127
H 4.23249245 4.24698626 0.19454246
H 4.48605642 1.92109345 1.07474637
H 2.51128367 0.44414129 1.26948632
57
2'
P -0.72343795 -0.12959033 -1.48997189
C -1.42614757 -1.69343686 -0.80760796
C -1.18621353 -2.87013131 -1.53810026
C -1.57352721 -4.11465674 -1.03380840
C -2.21140546 -4.19762501 0.20708246
C -2.45736651 -3.03242324 0.94178853
C -2.06501987 -1.78858106 0.44338131
H -2.23000505 -0.89149422 1.03916552
H -2.94720976 -3.09230244 1.91724983
H -2.51459403 -5.17017216 0.60378374
H -1.37428231 -5.02088109 -1.61149210
H -0.67887134 -2.81014640 -2.50465558
C -1.95730729 1.17301589 -1.05425887
C -3.33206933 0.89651096 -0.94709413
C -4.24602696 1.91879571 -0.67592673
C -3.80676254 3.23536356 -0.51027320
C -2.44428086 3.52526981 -0.63397983
C -1.52955078 2.50769591 -0.91220902
H -0.47063011 2.76019201 -1.00549489
H -2.08743874 4.55096825 -0.50954272
H -4.52174731 4.03134770 -0.28793068
H -5.30942455 1.68070215 -0.58811920
H -3.69365023 -0.12712962 -1.06351447
P 0.74587750 0.16497303 0.28474432
N 0.24332223 0.36184397 1.76249267
C -0.29431270 1.55268602 2.39932122
C -1.81658859 1.46102737 2.58303508
H -2.06880956 0.55926296 3.16529435
H -2.20589045 2.34136062 3.12084764
H -2.33112009 1.40401810 1.61467827
C 0.38946702 1.72595763 3.76416661
H 1.47883321 1.84207246 3.65234077
H 0.21299260 0.83356851 4.38667199
H 0.00089932 2.60897234 4.29843744
H -0.08953926 2.47036108 1.80710349
C 1.60528615 -1.44157682 0.19655825
C 1.41721645 -2.36473821 1.23461302
C 1.98466933 -3.63746601 1.14079825
C 2.74122855 -3.99078621 0.01829964
C 2.93610613 -3.06638816 -1.01334842
C 2.36675297 -1.79321824 -0.92778006
H 2.51976010 -1.07507013 -1.73714659
H 3.53313725 -3.33709915 -1.88794230
H 3.18225137 -4.98858903 -0.05242836
H 1.83188083 -4.35923434 1.94730500
H 0.82059061 -2.06488203 2.09805228
C 1.92856912 1.44429273 -0.33065911
C 2.08251870 1.78863001 -1.68384063
C 3.00641701 2.76826886 -2.06091339
C 3.77946920 3.41499538 -1.09172099
C 3.62948274 3.07818769 0.25773921
C 2.70970359 2.09806118 0.63745906
H 2.59146472 1.82923555 1.68892602
H 4.23119261 3.58169974 1.01879547
H 4.49815259 4.18343837 -1.38806322
H 3.11953493 3.02848211 -3.11646966
H 1.47586587 1.29573993 -2.44752121
74
3
C 4.73989805 0.50123600 1.96353690
C 4.17273685 0.81830555 0.72569661
C 2.78733467 0.77130366 0.55124918
C 1.93888410 0.39607491 1.60788459
C 2.52075677 0.10178880 2.85614564
C 3.90674332 0.14768359 3.02973495
H 4.33723988 -0.09458072 4.00521438
H 1.88750580 -0.17014849 3.70443072
P 0.10371186 0.55648260 1.42800596
N -0.21617914 0.08421007 -0.22607295
P -0.83465818 1.25383325 -1.37244295
C -2.34817228 1.89608968 -0.53833014
C -2.78698883 3.21817683 -0.73213393
C -4.00621641 3.64991857 -0.20163786
C -4.81312507 2.76765907 0.52343228
C -4.39430405 1.44580742 0.70716267
C -3.17647187 1.01319203 0.17760205
H -2.85873888 -0.01922281 0.32938664
H -5.01817310 0.74445318 1.26802216
H -5.76421910 3.10791185 0.94088900
H -4.32492713 4.68467772 -0.35353111
H -2.16830662 3.92280085 -1.29342107
C 0.35181018 2.67373723 -1.24176230
C 1.28319267 2.80094537 -2.28718693
C 2.29755092 3.76219123 -2.23199045
C 2.38592102 4.61813628 -1.13064301
C 1.45137880 4.51658982 -0.09388148
C 0.44005663 3.55474213 -0.14847718
H -0.27781989 3.47657826 0.66971782
H 1.51519139 5.18662269 0.76746672
H 3.17976333 5.36803375 -1.08099946
H 3.01699537 3.84377963 -3.05098490
H 1.21569263 2.13259126 -3.15072718
C 0.12269466 -1.25932534 -0.76837366
H 0.43787370 -1.83182164 0.10739487
C 1.34514550 -1.25249603 -1.74315048
C 1.21354030 -2.25405457 -2.89708595
H 2.13987958 -2.28933425 -3.49593538
C -0.12656921 -1.97376703 -3.62192153
H -0.17433608 -2.38692094 -4.63764605
H -0.46570290 -0.92668006 -3.64762569
C -0.77219584 -2.88590718 -2.54546071
C -1.13371374 -2.00783351 -1.33112170
C -1.88908082 -2.77846595 -0.24406786
H -2.16107914 -2.12842011 0.59941020
H -1.28872793 -3.60309562 0.16703637
H -2.81741876 -3.20949856 -0.65249107
H -1.82170384 -1.23762741 -1.72165606
H -1.63621898 -3.50565160 -2.84033895
C 0.61398105 -3.62500742 -2.43266888
C 1.09191371 -4.24353182 -1.11506024
H 1.06609906 -3.56013478 -0.25917004
H 0.47894726 -5.12177302 -0.85298019
H 2.13327282 -4.59153982 -1.22226492
C 0.75074550 -4.70687469 -3.51692604
H 0.43636107 -4.36695636 -4.51352569
H 0.13721684 -5.58627106 -3.25885136
H 1.79853742 -5.04210851 -3.59590934
H 1.46255408 -0.24966797 -2.18190402
H 2.26136084 -1.44100334 -1.16183406
C -0.51911223 -0.88719379 2.41385443
C -1.80068299 -0.74501734 2.97570298
C -2.40162891 -1.79951495 3.66902085
C -1.72167154 -3.01124456 3.82579118
C -0.43547801 -3.15797660 3.29611105
C 0.16099711 -2.10470137 2.59838142
H 1.17003140 -2.23241089 2.20033579
H 0.10547791 -4.09950435 3.42264450
H -2.18950827 -3.83752932 4.36731492
H -3.40144284 -1.67257342 4.09244208
H -2.33564097 0.20090377 2.85614883
H 2.36208494 1.04209976 -0.41408944
H 4.81016126 1.10975997 -0.11333356
H 5.82394902 0.53543607 2.09932135
74
3'
C 3.83152109 -3.33676057 0.96222972
C 3.17022250 -4.10493582 0.00005338
C 2.20980400 -3.51477043 -0.82645187
C 1.89410051 -2.15065714 -0.70073074
C 2.56280205 -1.38850963 0.27590472
C 3.52652050 -1.97786333 1.09608508
H 4.03193461 -1.37298946 1.85350924
H 2.30980055 -0.33921568 0.41558315
P 0.49995312 -1.52921130 -1.73659253
C 1.00025895 0.15764854 -2.31008903
C -0.00068861 0.98409284 -2.85866115
C 0.30720516 2.25687717 -3.34007130
C 1.62532847 2.72393969 -3.30459415
C 2.63166784 1.89991922 -2.79408888
C 2.32542022 0.62657412 -2.30349690
H 3.12704253 0.00076330 -1.90835490
H 3.66666057 2.25090386 -2.76960534
H 1.86573855 3.72415834 -3.67268163
H -0.48985811 2.88990698 -3.73783122
H -1.03845017 0.64279437 -2.88779403
P -0.80402882 -0.90955938 0.06827888
N -0.32851285 0.21144463 1.06321956
C 0.09720365 1.58134152 0.82326153
H 0.41537465 1.70515140 -0.22191036
C 1.36147618 1.89292222 1.69596818
C 1.31944823 3.25043729 2.40382009
H 2.25618035 3.44348695 2.95532706
C -0.02215332 3.34865222 3.17177830
H -0.02273214 4.10374045 3.96901235
H -0.42916325 2.40721859 3.57460876
C -0.62660346 3.84742048 1.83192441
C -1.07475756 2.61105802 1.03220143
C -1.76909764 2.96770847 -0.28628167
H -2.09915593 2.06353957 -0.81828704
H -2.66102306 3.59007866 -0.10428007
H -1.10290553 3.52329318 -0.96214854
H -1.81603422 2.09852093 1.66821459
H -1.43681805 4.59641310 1.87487835
C 0.80414959 4.38853984 1.46043244
C 1.29336676 4.41880775 0.01043535
H 0.74734764 5.18014477 -0.57149160
H 2.36238941 4.69160184 -0.01817610
H 1.18981023 3.46624198 -0.51925628
C 1.03930253 5.78418500 2.05948879
H 0.47981989 6.54490287 1.48930680
H 2.10892997 6.04944922 2.00973727
H 0.72726777 5.86453460 3.11051715
H 1.44974855 1.10125775 2.45621662
H 2.26100893 1.82649244 1.05965127
C -2.50803951 -0.74286047 -0.63819622
C -3.46323283 -0.12610773 0.18796163
C -4.77637677 0.04113216 -0.25438617
C -5.14971586 -0.40118241 -1.52881338
C -4.20650636 -1.01838729 -2.35504564
C -2.89068542 -1.19268512 -1.91155656
H -2.16213516 -1.68125341 -2.56320137
H -4.49329033 -1.36717663 -3.35048694
H -6.17661366 -0.26407698 -1.87731329
H -5.51124234 0.52295771 0.39567209
H -3.16271217 0.22761463 1.17687294
C -0.83968643 -2.48867618 0.98531278
C -1.45490348 -3.62600585 0.44054912
C -1.38098620 -4.84865863 1.11266860
C -0.69494514 -4.93858794 2.32851905
C -0.08820840 -3.80269876 2.87490014
C -0.15739739 -2.57831843 2.20629201
H 0.31080854 -1.67868521 2.60966755
H 0.44631253 -3.87136502 3.82586733
H -0.63545968 -5.89634392 2.85224234
H -1.86157812 -5.73302612 0.68654220
H -1.99493185 -3.55963787 -0.50723290
H 1.68792143 -4.12188823 -1.57102160
H 3.39956249 -5.16819273 -0.10727715
H 4.58185265 -3.79699000 1.61049143
60
4 
P 0.41161020 1.79017295 1.15372590
N 0.05446723 0.05357180 1.11631146
P -0.03522725 -0.65797949 -0.47143512
C 1.09138367 -2.12155424 -0.52967590
C 2.01335430 -2.46965697 0.47006599
C 2.93907308 -3.49902146 0.27075473
C 2.96080804 -4.20460026 -0.93475874
C 2.05727458 -3.86128538 -1.94672625
C 1.14421863 -2.82345627 -1.75087479
H 0.46233214 -2.55212354 -2.56246175
H 2.07060101 -4.39750006 -2.89937302
H 3.68140837 -5.01158366 -1.08941798
H 3.64476266 -3.75072676 1.06697785
H 2.01158406 -1.93177422 1.41763701
C -1.73338798 -1.39820146 -0.60064071
C -2.01394785 -2.76383090 -0.77551288
C -3.33113615 -3.20875964 -0.92505498
C -4.39238124 -2.29918094 -0.89656261
C -4.12488292 -0.93644278 -0.72785777
C -2.80902174 -0.48905701 -0.59245739
H -2.61922865 0.57924564 -0.47594446
H -4.94370752 -0.21232615 -0.70949732
H -5.42171795 -2.64967930 -1.00800976
H -3.52809794 -4.27659486 -1.05381048
H -1.20292033 -3.49438722 -0.77329748
C -0.40526917 -0.50752746 2.45660307
C -1.63940263 0.27194520 2.95670744
H -2.44119038 0.24286895 2.20397254
H -2.02105884 -0.17727706 3.88752707
H -1.39397941 1.32238020 3.17046444
C 0.74374739 -0.36547834 3.47365892
H 1.07467244 0.68015728 3.55886947
H 1.61114250 -0.97608546 3.18042274
H 0.41537865 -0.69949466 4.47086220
C -0.80975197 -1.98938821 2.37518636
H -0.98287046 -2.35376991 3.39944208
H -0.03655856 -2.62330047 1.92638465
H -1.74000565 -2.13053402 1.81393841
C -0.84978611 2.52762233 0.00512538
C -1.99574521 3.07427359 0.60889147
C -3.05483413 3.56000268 -0.16485590
C -2.97412732 3.52086260 -1.55984055
C -1.82828213 3.00336264 -2.17430141
C -0.77491138 2.51027380 -1.40049101
H 0.10595245 2.09442277 -1.89080384
H -1.75805684 2.97409975 -3.26480356
H -3.80006622 3.89826478 -2.16848905
H -3.94122316 3.97326887 0.32348522
H -2.06589449 3.11000562 1.69910779
C 1.97680693 1.95085800 0.19494807
C 2.97056859 0.96008023 0.26256787
C 4.21070454 1.14468808 -0.35330986
C 4.48896800 2.33234943 -1.03580016
C 3.51718704 3.33688245 -1.09022900
C 2.27498203 3.15101694 -0.47845232
H 1.52868284 3.94739932 -0.53457997
H 3.72464629 4.27245202 -1.61663919
H 5.45780760 2.47636560 -1.52083458
H 4.96068303 0.35104856 -0.30044473
H 2.77166331 0.03083707 0.79396056
60
4'
P -0.75451237 0.10394118 -0.22226576
N -0.36248008 0.35063287 -1.71818571
C 0.13402372 1.45366011 -2.52648810
C -0.42480891 1.22701051 -3.94751932
H -0.06673262 2.00108986 -4.64627437
H -1.52589641 1.25074840 -3.93303684
H -0.11352300 0.24062668 -4.32454186
C 1.67585501 1.42255592 -2.59138564
H 2.02002965 0.44574752 -2.96540728
H 2.11267613 1.58977604 -1.59682345
H 2.05956801 2.20326727 -3.26866128
C -0.31577015 2.84471357 -2.03600220
H -1.41227822 2.92474278 -2.01517923
H 0.07138254 3.63529239 -2.69928182
H 0.06143623 3.04507741 -1.02263984
C -1.46894176 -1.57806425 -0.11861522
C -1.23666768 -2.48182757 -1.16385388
C -1.69024033 -3.79848025 -1.05717940
C -2.37705387 -4.21626603 0.08782265
C -2.61657048 -3.31223813 1.12802770
C -2.16207026 -1.99463723 1.02778081
H -2.35008176 -1.29160772 1.84324249
H -3.15966466 -3.63336735 2.02059908
H -2.72869334 -5.24819761 0.16925317
H -1.50206879 -4.50397543 -1.87062373
H -0.69447897 -2.13276245 -2.04452146
C -2.06572990 1.20090828 0.49025791
C -2.08367481 1.66945348 1.81236229
C -3.12570859 2.49199965 2.25632459
C -4.16109283 2.84398201 1.38686343
C -4.15652431 2.36869847 0.06996149
C -3.11511194 1.55409179 -0.37641603
H -3.10512241 1.18414258 -1.40459872
H -4.96791575 2.63605173 -0.61197747
H -4.97439167 3.48610588 1.73472593
H -3.12693958 2.85503628 3.28732173
H -1.28918337 1.38622734 2.50674193
P 0.79493607 -0.13404863 1.50617198
C 1.55516857 -1.65712908 0.79467912
C 2.15571798 -1.71924534 -0.47670827
C 2.59438710 -2.94011676 -0.99261236
C 2.43213277 -4.11739355 -0.25404878
C 1.83301864 -4.06816683 1.00768322
C 1.40049727 -2.84567754 1.52886496
H 0.92159809 -2.81347097 2.51097981
H 1.69803106 -4.98423394 1.58836375
H 2.76963540 -5.07295358 -0.66402799
H 3.05388254 -2.97329542 -1.98401703
H 2.25676036 -0.81386863 -1.07314851
C 1.97338850 1.22863937 1.11420701
C 3.34222923 1.01657437 0.86939727
C 4.20288811 2.09587012 0.64896377
C 3.71742722 3.40636695 0.67223545
C 2.36292683 3.63134399 0.93754058
C 1.50291452 2.55564492 1.16602962
H 0.44939254 2.75563660 1.37666536
H 1.96978567 4.65092035 0.96436610
H 4.39074221 4.24755679 0.48988195
H 5.26181177 1.90742852 0.45301267
H 3.74279065 0.00179038 0.84398584
60
5
P 0.16979513 1.81376429 -1.08283683
N 0.05401672 0.06609848 -0.87607426
P 0.13990036 -0.58474573 0.74715892
C -1.43095752 -1.56733430 0.87512266
C -2.63091545 -0.84268166 0.73567284
C -3.86763975 -1.48011659 0.84965476
C -3.93136384 -2.85032032 1.12703020
C -2.74667239 -3.57394780 1.28876677
C -1.50656025 -2.93937816 1.16266108
H -0.59468701 -3.53037823 1.26488097
H -2.78421252 -4.64556246 1.50264461
H -4.89920046 -3.34989350 1.21890735
H -4.78587211 -0.89960939 0.72694385
H -2.59992665 0.22865819 0.52719865
C 1.45044221 -1.88800164 0.70488038
C 1.73543170 -2.53973381 1.92058972
C 2.76776618 -3.47603848 2.00969266
C 3.55712370 -3.76037629 0.88987122
C 3.30325082 -3.09996562 -0.31511148
C 2.25910531 -2.17387176 -0.40608013
H 2.07880366 -1.66623163 -1.35371641
H 3.91943262 -3.30638747 -1.19430789
H 4.37131560 -4.48607245 0.95992629
H 2.96465091 -3.97698077 2.96124837
H 1.14307051 -2.30897809 2.81142191
SI -0.49738071 -0.74880741 -2.39222867
C 0.81730756 -0.47761011 -3.72055941
H 1.02969912 0.59461063 -3.85440912
H 0.46447163 -0.87791151 -4.68624734
H 1.76519733 -0.98368201 -3.47564495
C -2.12738910 0.00236850 -2.97595506
H -2.52349930 -0.58486078 -3.82189001
H -2.87534900 -0.01775205 -2.16766331
H -2.00388900 1.04255077 -3.31387891
C -0.77633285 -2.59499469 -2.14972118
H -1.72481567 -2.79264569 -1.63049644
H 0.02726168 -3.09596809 -1.59285754
H -0.83297783 -3.05376025 -3.15196620
C -1.15100147 2.46195924 0.05010220
C -1.04322251 2.53909065 1.45146089
C -2.14127303 2.91955224 2.22704665
C -3.36210353 3.23087185 1.61803723
C -3.47767919 3.17465331 0.22607845
C -2.37682593 2.79841503 -0.55024826
H -2.47390917 2.75266790 -1.63791671
H -4.42484502 3.42673271 -0.25793078
H -4.22075401 3.52206551 2.22874525
H -2.04514869 2.96558063 3.31498643
H -0.09966829 2.28786005 1.93756622
C 1.72087188 2.27813756 -0.20099642
C 2.83493330 1.42178233 -0.20384269
C 4.04955277 1.82665257 0.35554422
C 4.17845621 3.10148092 0.91416664
C 3.08264206 3.97081009 0.90452883
C 1.86612370 3.56533112 0.35003547
H 1.01908987 4.25617968 0.35670904
H 3.17272582 4.97139210 1.33594312
H 5.12790917 3.41762044 1.35378619
H 4.89800886 1.13728070 0.35546904
H 2.75370844 0.42561656 -0.63793876
60
5'
P -0.81179474 -0.07679640 -0.06093207
N -0.28643502 0.41718995 -1.43834312
SI 0.32050250 1.67948621 -2.42682290
C 2.20430482 1.81730994 -2.31437758
H 2.57302231 2.63214924 -2.96040123
H 2.68882543 0.88435363 -2.64781116
H 2.53279014 2.02625006 -1.28471141
C -0.13484817 1.27102202 -4.21676685
H 0.23775855 2.03826826 -4.91655004
H -1.22869117 1.20024887 -4.33772588
H 0.29600433 0.30004563 -4.51300780
C -0.41941917 3.37221589 -1.99869096
H 0.00540542 4.15609452 -2.64884215
H -0.20333879 3.64795259 -0.95486145
H -1.51352538 3.38268501 -2.12987775
C -1.40593103 -1.80650853 -0.16186983
C -1.01825775 -2.57147417 -1.27029101
C -1.36056240 -3.92415569 -1.33661459
C -2.09098842 -4.51566761 -0.30077802
C -2.48585908 -3.75104265 0.80255844
C -2.14308988 -2.39846454 0.87481611
H -2.45443706 -1.80593056 1.73856276
H -3.06351402 -4.20942443 1.60938809
H -2.35600264 -5.57493775 -0.35356848
H -1.05156447 -4.52027168 -2.19905476
H -0.44325821 -2.09138188 -2.06493740
C -2.21756786 0.89735235 0.62865151
C -3.06844346 1.52505691 -0.29602494
C -4.15926622 2.27540327 0.14731398
C -4.40828610 2.41025577 1.51769309
C -3.56413492 1.79002655 2.44340749
C -2.47221287 1.03491910 2.00279371
H -1.81250204 0.56149901 2.73416157
H -3.75200975 1.89634189 3.51487757
H -5.25936591 3.00228757 1.86398682
H -4.81551724 2.76069114 -0.57967239
H -2.86398392 1.42229115 -1.36375103
P 0.66221112 -0.31442420 1.68845286
C 1.61597317 -1.66663861 0.87021622
C 2.31948225 -1.50530674 -0.33775005
C 2.91271530 -2.60533337 -0.95972781
C 2.80538767 -3.88000728 -0.39194450
C 2.10623276 -4.05067397 0.80615230
C 1.51828978 -2.94958259 1.43499048
H 0.96287010 -3.08883493 2.36622622
H 2.01526989 -5.04387725 1.25312762
H 3.26557020 -4.74020709 -0.88526617
H 3.45234733 -2.46718544 -1.90037727
H 2.38241430 -0.52130562 -0.80086304
C 1.68075721 1.20138393 1.42399533
C 3.08624480 1.15590008 1.40213338
C 3.83526377 2.33036059 1.28865496
C 3.19645977 3.57046820 1.19727203
C 1.80009396 3.62851872 1.23397077
C 1.04895245 2.45739170 1.35437521
H -0.04103268 2.52876294 1.38368790
H 1.28815434 4.59147890 1.16222261
H 3.78340500 4.48677296 1.09754864
H 4.92659155 2.27267520 1.26419667
H 3.60304493 0.19592506 1.46322267
78
6
P -0.14005591 1.81094628 0.90424223
N -0.19683429 0.12460220 0.38050929
P 0.03241797 -0.16687901 -1.34309770
C 1.60850387 -1.14263129 -1.47626351
C 2.78572202 -0.37325016 -1.54721217
C 4.03917899 -0.98381448 -1.62300979
C 4.14005830 -2.37794749 -1.65023589
C 2.97757217 -3.15448227 -1.61422855
C 1.72374236 -2.54231362 -1.53127299
H 0.83080543 -3.16853778 -1.50856045
H 3.04469503 -4.24518679 -1.64515780
H 5.12008462 -2.85858851 -1.70852360
H 4.93909810 -0.36479132 -1.66209540
H 2.72322433 0.71627688 -1.53022776
C -1.26355739 -1.38302574 -1.84104747
C -1.12411634 -2.04455960 -3.07768765
C -2.14626419 -2.85487316 -3.57573297
C -3.33850361 -3.00952904 -2.85910575
C -3.49664014 -2.34353743 -1.64125173
C -2.47037991 -1.53796605 -1.13978211
H -2.60505730 -1.03754427 -0.18154451
H -4.42139652 -2.45514990 -1.06895733
H -4.13847312 -3.64318309 -3.25006141
H -2.01146632 -3.36728580 -4.53206505
H -0.20330052 -1.92998992 -3.65613505
SI -0.16690909 -1.02105727 1.80910558
C -0.40571595 -2.83506494 1.18400174
C -1.75421811 -3.48878264 1.54076893
H -2.62115556 -2.85937064 1.30281518
H -1.80898809 -3.74365938 2.61037808
H -1.87740629 -4.43076886 0.97889751
C 0.73015968 -3.79996475 1.57074105
H 0.56139846 -4.78866902 1.10853703
H 1.71830503 -3.45308454 1.24068409
H 0.77563879 -3.96067981 2.66092070
H -0.38881711 -2.74193513 0.09067125
C 1.51060116 -0.90794734 2.74903447
C 2.72849316 -0.87243976 1.81117678
H 2.74539261 -1.70226173 1.09148893
H 2.74887513 0.05111489 1.21748585
H 3.66927662 -0.91534169 2.38787549
C 1.61022207 0.21524268 3.79818098
H 0.85481679 0.12154818 4.59237691
H 1.47987950 1.21192388 3.34946780
H 2.60044010 0.19769969 4.28721647
H 1.54809880 -1.86442772 3.30322748
C -1.52587850 -0.44112181 3.03803393
C -1.61725264 -1.34134393 4.28544713
H -2.19219470 -0.84081750 5.08414679
H -0.63068359 -1.59514963 4.70540434
H -2.13295157 -2.28825021 4.06643556
C -2.92034464 -0.16679174 2.45398404
H -3.58256419 0.27066649 3.22181271
H -2.88938068 0.54287992 1.61470873
H -3.41042141 -1.08785457 2.10037635
H -1.13125354 0.53421289 3.37196480
C 1.31182801 2.55905049 0.01296675
C 2.52589981 2.65242642 0.71440741
C 3.67701783 3.15184119 0.09608661
C 3.62330696 3.58712023 -1.23083590
C 2.41190298 3.53258967 -1.93050031
C 1.26562683 3.02474719 -1.31479417
H 0.32942065 2.97761292 -1.87240389
H 2.36113515 3.88108517 -2.96535158
H 4.52058368 3.97875978 -1.71723119
H 4.61422441 3.20623481 0.65586949
H 2.57654645 2.32746891 1.75552547
C -1.51980734 2.68609618 0.03844742
C -2.54203360 2.05941458 -0.68715162
C -3.58918175 2.80635164 -1.23905609
C -3.63248722 4.19183496 -1.07168326
C -2.62048397 4.82907614 -0.34321095
C -1.57930920 4.08311195 0.20995165
H -0.79510021 4.59487972 0.77641102
H -2.64415328 5.91318533 -0.20380412
H -4.44979939 4.77472017 -1.50401630
H -4.37127663 2.29530965 -1.80670737
H -2.53026412 0.98216078 -0.83582083
78
6'
P 0.87042912 0.46921881 0.39944299
N 0.30004874 -0.45055274 -0.70998915
SI -0.18140336 -1.85020148 -1.56053083
C -1.62443923 -1.44023260 -2.75767388
C -2.97850795 -1.25249324 -2.05361780
H -3.27186203 -2.13374363 -1.46278750
H -3.78381611 -1.06160277 -2.78614814
H -2.96265101 -0.39766205 -1.36090936
C -1.30953501 -0.23927513 -3.66503389
H -0.39415759 -0.39290244 -4.25788514
H -1.16296442 0.68101051 -3.07611354
H -2.13294720 -0.04571393 -4.37628849
H -1.71197701 -2.33264578 -3.40567165
C -0.78502625 -3.21204295 -0.35769049
C 0.27802574 -3.62365789 0.66998528
H -0.13846181 -4.33008712 1.41024450
H 0.66580707 -2.76059400 1.22813967
H 1.13700132 -4.12602920 0.19142243
C -1.38162264 -4.45196706 -1.04341353
H -2.14705896 -4.19891553 -1.79446769
H -0.60330274 -5.04362647 -1.55428924
H -1.85634743 -5.12258874 -0.30439637
H -1.59626911 -2.70871653 0.19894344
C 1.32240555 -2.49249924 -2.58375411
C 0.92337479 -3.39706382 -3.76289570
H 0.26247050 -4.22388242 -3.46017987
H 0.39312005 -2.82428700 -4.54251113
H 1.81231347 -3.84465809 -4.24271091
C 2.26863693 -1.37756608 -3.05975242
H 1.78678444 -0.73652147 -3.81684668
H 3.17793388 -1.79753995 -3.52649253
H 2.58282236 -0.71520988 -2.23955089
H 1.88571731 -3.11917472 -1.86421521
C 1.61969350 1.99385543 -0.29719881
C 1.48989940 2.22507489 -1.67332835
C 2.00222651 3.39695873 -2.23644737
C 2.64137498 4.34243929 -1.42867968
C 2.77346238 4.11305615 -0.05438476
C 2.26464715 2.94208367 0.51193727
H 2.37678613 2.76889082 1.58487595
H 3.27628996 4.84878595 0.57848515
H 3.03960632 5.25996510 -1.86968002
H 1.89953822 3.57260352 -3.31036232
H 0.98627285 1.47705883 -2.28842467
C 2.19451714 -0.28276709 1.44453960
C 2.96266747 -1.30875820 0.87122495
C 3.99804323 -1.90455851 1.59405545
C 4.27363749 -1.48694008 2.90029903
C 3.51052515 -0.46909573 3.47989853
C 2.47569835 0.13274282 2.75658579
H 1.87855231 0.91843638 3.22490795
H 3.71745309 -0.14221882 4.50216287
H 5.08054536 -1.95768782 3.46778807
H 4.58742206 -2.70329188 1.13678800
H 2.73852362 -1.64737997 -0.14097164
P -0.58877371 1.35245864 1.93148838
C -1.51629863 2.48310269 0.80416854
C -1.89317341 2.15580006 -0.51162093
C -2.55587221 3.08664715 -1.31290021
C -2.85362074 4.35937363 -0.81323171
C -2.48106909 4.69803034 0.49059687
C -1.81298374 3.76710898 1.29268369
H -1.51542815 4.04048139 2.30883634
H -2.70695255 5.69193361 0.88552135
H -3.37283432 5.08798542 -1.44140235
H -2.83588757 2.81395541 -2.33384773
H -1.64664716 1.17290849 -0.91130959
C -1.65076388 -0.14789596 2.10671528
C -2.93746363 -0.27748401 1.55971937
C -3.68644049 -1.43835301 1.77607055
C -3.16326983 -2.48645889 2.53792889
C -1.88603834 -2.36328644 3.09502857
C -1.14001363 -1.20228954 2.88882527
H -0.14377121 -1.12004679 3.33235103
H -1.46497327 -3.17755260 3.68966397
H -3.74717270 -3.39633520 2.69700808
H -4.68336021 -1.52422194 1.33622938
H -3.36311367 0.52919118 0.96151634
75
7
P -0.90832244 1.72809870 1.27372316
N 0.11301904 0.29539110 1.26348601
P 0.67166887 -0.50439009 -0.18803003
C -0.26326509 -2.16478491 -0.16208816
C 0.27846477 -3.32620929 0.69154529
C -0.69514449 -4.51530484 0.69301676
C -1.00101756 -4.99389562 -0.73110060
C -1.51924030 -3.84457919 -1.60347162
C -0.55483030 -2.65056204 -1.59749316
H -0.96621091 -1.82696640 -2.20377008
H 0.39103150 -2.94570963 -2.08723640
H -1.69080013 -4.19087967 -2.63679939
H -2.50085748 -3.51051999 -1.21854003
H -1.72838046 -5.82302600 -0.71208445
H -0.07564351 -5.39964608 -1.18102865
H -0.28258887 -5.34155504 1.29684671
H -1.63733584 -4.20848469 1.18418362
H 0.47078000 -3.00049156 1.72443280
H 1.24800974 -3.66496792 0.28664678
H -1.23085050 -1.86428308 0.27663995
C 2.42313975 -1.03553077 0.26224354
C 3.29141528 0.15381221 0.70542600
C 4.72984662 -0.28232289 1.01621610
C 5.37081276 -0.99788054 -0.17889360
C 4.50969163 -2.17825550 -0.64334111
C 3.06986038 -1.74067419 -0.94798506
H 2.47490424 -2.61434621 -1.25810351
H 3.07205192 -1.04683035 -1.80864546
H 4.95532696 -2.65502271 -1.53288008
H 4.49139005 -2.94903639 0.14936892
H 6.38880302 -1.33906517 0.07439492
H 5.47886534 -0.28006571 -1.01318980
H 5.33391665 0.59224807 1.31165355
H 4.72077179 -0.96479757 1.88637958
H 2.84516422 0.64777331 1.58240787
H 3.30988196 0.90770863 -0.10252634
H 2.39239417 -1.75818271 1.09547043
C 0.25346954 -0.34183138 2.57629953
H 1.26308558 -0.76134551 2.71513840
H -0.47561147 -1.15739516 2.74005889
H 0.09220091 0.40630204 3.36798817
C -2.55532263 1.18599834 0.51813143
C -2.58793057 0.75601578 -0.95817512
C -4.00145156 0.36174615 -1.41170631
C -4.59993690 -0.72469608 -0.51133468
C -4.59930516 -0.28210125 0.95631337
C -3.19084281 0.10979419 1.42198317
H -3.21482254 0.46016818 2.46764760
H -2.55066289 -0.78996875 1.41347024
H -5.00260989 -1.08088488 1.60196309
H -5.27416526 0.58604712 1.07290627
H -5.62214291 -0.97945650 -0.83835222
H -3.99945743 -1.64832646 -0.61203340
H -3.97836205 0.02337064 -2.46179217
H -4.65451482 1.25402158 -1.38456824
H -2.19960504 1.55588143 -1.60697448
H -1.91468014 -0.10187572 -1.10660675
H -3.17495026 2.09900379 0.61922940
C -0.17933506 2.79209736 -0.08804587
C -1.10502304 3.97840317 -0.42513921
C -0.48472058 4.88278467 -1.50120486
C 0.90933779 5.37764344 -1.09837114
C 1.83053803 4.20463185 -0.74335408
C 1.20570519 3.31315563 0.33702881
H 1.87064990 2.47043036 0.56617985
H 1.10077702 3.89233994 1.27338276
H 2.81447333 4.57439984 -0.40764931
H 2.01535488 3.59771934 -1.64906549
H 1.34909923 5.98737465 -1.90583490
H 0.81640644 6.04141545 -0.21866497
H -1.15276019 5.73681660 -1.70568722
H -0.40779656 4.31197912 -2.44506358
H -2.09163797 3.62957155 -0.76797989
H -1.28423023 4.57204990 0.49107559
H -0.05201464 2.17361952 -0.99357759
75
7'
P -0.35120753 0.93607774 0.96191348
C -1.38964798 2.08066032 -0.14049450
H -0.90433884 2.14598471 -1.12787156
C -2.81588657 1.53613017 -0.35434617
C -3.65944451 2.48938384 -1.21229337
C -3.71273418 3.89901265 -0.61542290
C -2.29969919 4.44784564 -0.39407150
C -1.44963321 3.49898566 0.46376816
H -0.44021873 3.92148965 0.57790832
H -1.87853708 3.43842656 1.48099591
H -2.33840929 5.44454957 0.07770518
H -1.80608028 4.58419437 -1.37427347
H -4.24279487 3.86275176 0.35458216
H -4.29283675 4.57640783 -1.26490511
H -3.22272998 2.53907285 -2.22700266
H -4.67656361 2.07976426 -1.33277302
H -3.30544697 1.40521265 0.62849038
H -2.77021374 0.54949343 -0.83539645
C 1.40405846 1.63551311 0.77617707
C 1.78811742 2.23923485 -0.58592992
C 3.27612061 2.61713048 -0.62535926
C 3.63980326 3.57313591 0.51735852
C 3.24515049 2.98963311 1.87976977
C 1.75802776 2.60705953 1.92394216
H 1.50795566 2.14879377 2.89463070
H 1.14713749 3.52256435 1.84788911
H 3.47583238 3.70509589 2.68711007
H 3.85445041 2.08783177 2.07736923
H 4.71740521 3.80747876 0.49589970
H 3.10798725 4.53112891 0.36710465
H 3.52762179 3.06693803 -1.60072255
H 3.88416843 1.69683303 -0.53902026
H 1.54932339 1.54323207 -1.40656888
H 1.18628194 3.14452667 -0.77201335
H 2.04471029 0.75376724 0.93911687
P -0.29672121 -0.93609221 -0.41809237
N -1.04267702 -0.92284237 -1.81191744
C -0.73237361 -0.10692764 -2.95769682
H -1.36770054 0.80172766 -3.02073705
H 0.31917405 0.24835325 -3.03220108
H -0.92678081 -0.67317766 -3.88810023
C -1.16044662 -2.19793733 0.63315404
C -2.61424807 -1.78238714 0.92877220
C -3.33549149 -2.82385045 1.79392445
C -3.30008012 -4.21206522 1.14668710
C -1.85797510 -4.63720290 0.85323612
C -1.12095762 -3.60017603 -0.00584264
H -1.58199858 -3.53224249 -1.00516765
H -0.08208151 -3.92821952 -0.15994830
H -1.83771678 -5.61818436 0.34897654
H -1.31715493 -4.76590231 1.80962132
H -3.79810455 -4.95491641 1.79251325
H -3.86906414 -4.18420235 0.19926681
H -4.37664897 -2.50439613 1.96901136
H -2.85144347 -2.87207044 2.78723458
H -2.63586932 -0.80245973 1.42985639
H -3.14377201 -1.66749572 -0.03141119
H -0.60421906 -2.21444940 1.58773769
C 1.52353401 -1.42025730 -0.48570038
H 2.04140169 -0.47412603 -0.71181309
C 1.83903476 -2.36511410 -1.66188572
C 3.35565751 -2.57408656 -1.78189997
H 3.57639027 -3.27102228 -2.60783038
H 3.83231386 -1.61227992 -2.04850782
C 3.96338011 -3.09073206 -0.47088524
C 3.62100714 -2.17285858 0.70995655
C 2.10439748 -1.96429204 0.83220589
H 1.87710808 -1.29289852 1.67685884
H 1.62848664 -2.93080845 1.07107875
H 4.02426714 -2.58599847 1.64984929
H 4.10799077 -1.19044678 0.56445336
H 5.05671650 -3.19782044 -0.56889220
H 3.56736476 -4.10250163 -0.26462027
H 1.34749955 -3.33938622 -1.50815228
H 1.42523668 -1.96092258 -2.59715768
85
8
P 2.00064027 0.19325975 0.37158333
N 0.25973872 -0.16977298 0.58867432
S -0.27776230 0.14036051 2.18503321
O -1.70769979 -0.19071966 2.23710156
O 0.65822454 -0.49324382 3.11914388
C -0.13152482 1.92254148 2.38240410
C -1.21489433 2.73180533 2.02806604
C -1.07993304 4.11911102 2.11265020
C 0.12324415 4.68076757 2.55576310
C 1.18876939 3.85653257 2.93338895
C 1.06721889 2.46650111 2.85222386
H 1.88186321 1.80366215 3.14350412
H 2.12092452 4.29675419 3.29555808
H 0.22625178 5.76698639 2.61838108
H -1.91961344 4.76225042 1.83823537
H -2.15084395 2.27535998 1.70624664
P -0.79523005 -0.71022042 -0.73794233
C -2.01084283 0.72890420 -0.96457023
C -2.08796867 1.07964048 -2.46551214
C -2.88894531 2.36582716 -2.70465301
C -4.29111405 2.27632283 -2.09126991
C -4.22019681 1.91823566 -0.60265034
C -3.42177969 0.62738272 -0.36037086
H -3.36015264 0.41200205 0.71453150
H -3.96362963 -0.21516026 -0.82477426
H -5.23418235 1.81677107 -0.18025309
H -3.73773830 2.75024762 -0.05578891
H -4.83776046 3.22344227 -2.23639799
H -4.86834043 1.49680071 -2.62256000
H -2.95081304 2.57972714 -3.78514108
H -2.34409928 3.21343256 -2.24813561
H -1.07332351 1.17874059 -2.88499577
H -2.56502666 0.24336257 -3.01044857
H -1.49394659 1.56317462 -0.46304918
C -1.84052793 -2.10426330 -0.04050482
C -1.03096163 -3.12473898 0.77585917
C -1.92468066 -4.27727640 1.25336310
C -2.64284163 -4.96133013 0.08385775
C -3.43515458 -3.94780287 -0.75066343
C -2.53788150 -2.79798370 -1.22988094
H -1.77117971 -3.19554331 -1.92032458
H -3.13340366 -2.07528045 -1.81360447
H -3.90800141 -4.44344288 -1.61545808
H -4.25564969 -3.53238700 -0.13743083
H -3.30854583 -5.75981352 0.45270923
H -1.89278939 -5.45254332 -0.56394794
H -1.32226930 -5.00902054 1.81759279
H -2.67405186 -3.87667948 1.95987851
H -0.21223411 -3.53488964 0.15793909
H -0.56443503 -2.63581435 1.64243256
H -2.60428909 -1.68350227 0.62643447
C 2.79414392 -1.44848734 -0.05086685
C 2.36955601 -2.18864900 -1.32981580
C 3.19283288 -3.46892415 -1.53330855
C 3.10214655 -4.39210697 -0.31246977
C 3.53556034 -3.66174649 0.96405241
C 2.72995163 -2.37427663 1.18137591
H 1.67791879 -2.62790778 1.38223141
H 3.08229880 -1.84078816 2.07827809
H 3.42937005 -4.32148198 1.84162461
H 4.61023621 -3.41081903 0.88889088
H 3.71325103 -5.29749456 -0.46649976
H 2.05708116 -4.73485442 -0.19634738
H 2.85142093 -3.99369960 -2.44180883
H 4.25169998 -3.19946355 -1.70679585
H 1.30293247 -2.45167223 -1.26177150
H 2.46121158 -1.53450502 -2.21144051
H 3.85312514 -1.14275169 -0.17304969
C 1.96904039 1.13921365 -1.24462387
H 1.36190182 0.58046315 -1.97833497
C 3.39096943 1.30707104 -1.81564596
C 3.38012123 2.15388056 -3.09747056
C 2.71634096 3.51823350 -2.87626597
C 1.30563963 3.35945377 -2.29759165
C 1.32358407 2.52077935 -1.01417603
H 0.30347012 2.41070896 -0.61895427
H 1.89155450 3.05819613 -0.23341717
H 0.85553109 4.34614681 -2.09578395
H 0.65676463 2.86693377 -3.04484710
H 2.68703547 4.08833524 -3.82006719
H 3.33045828 4.10885248 -2.17131971
H 4.41010021 2.28205949 -3.47105588
H 2.82797699 1.60495931 -3.88240286
H 3.84753819 0.32721782 -2.02725674
H 4.03295770 1.79759319 -1.05976115
85
8'
P -0.87250008 -0.66602617 -1.45128093
P 0.72662768 -0.60145963 0.17199369
N 1.12974174 0.92544576 0.54156180
S 1.80787190 1.97664826 -0.48342626
O 1.39784684 1.73240030 -1.89194222
O 3.25058201 2.11413565 -0.21998550
C 1.00416004 3.50623885 0.02789595
C 0.34672552 4.27720645 -0.93135542
C -0.30524335 5.44947425 -0.53327663
C -0.29213664 5.83821965 0.80901149
C 0.38457360 5.06151014 1.75924486
C 1.04212568 3.89317692 1.37143937
H 1.56924160 3.27258856 2.09844822
H 0.39816448 5.36938345 2.80785764
H -0.80865410 6.75023031 1.11875195
H -0.82996058 6.05598167 -1.27572481
H 0.34051437 3.94177326 -1.96979743
C 2.17288477 -1.61625861 -0.40491112
C 3.38492731 -1.34879150 0.51541606
H 3.13369117 -1.56466336 1.56614946
C 4.60102383 -2.18125281 0.08803335
H 4.38280207 -3.25585885 0.23613266
H 5.45644114 -1.94144772 0.74134758
C 4.95971710 -1.93421146 -1.38101628
C 3.75735246 -2.21077453 -2.29001369
C 2.53875403 -1.37211411 -1.88425047
H 2.75515685 -0.30388076 -2.03749066
H 1.68053904 -1.60364156 -2.53308634
H 3.49913075 -3.28564995 -2.23743475
H 4.01140063 -2.00090114 -3.34217862
H 5.26926063 -0.88089972 -1.50337898
H 5.82044456 -2.55713093 -1.67725450
H 3.62932414 -0.27556399 0.46317544
H 1.85831160 -2.67035871 -0.29709644
C 0.10925342 -1.31140710 1.79284909
H -0.97966680 -1.14380124 1.74517249
C 0.62821222 -0.53530728 3.02006550
C -0.03980923 -1.05118395 4.30181517
H 0.35954360 -0.50508841 5.17257479
C 0.15287504 -2.56148103 4.48083809
C -0.33760959 -3.33062451 3.24930031
C 0.33487709 -2.82583848 1.96426886
H 1.41679279 -3.03295612 2.02072162
H -0.04940199 -3.38852254 1.10222454
H -0.15139770 -4.41127252 3.36549586
H -1.43269547 -3.21026299 3.15272719
H -0.36822010 -2.91387754 5.38653191
H 1.22708163 -2.77392199 4.63383465
H -1.12164012 -0.82485544 4.26104258
H 0.44596082 0.53961397 2.88748501
H 1.72225609 -0.65238138 3.09677275
C -1.95318478 -2.09152626 -0.82787381
C -1.31806771 -3.42002691 -1.29062954
H -0.27580237 -3.50370782 -0.94184117
C -2.13258190 -4.63220987 -0.82304693
H -2.12250556 -4.67329569 0.28233914
C -3.58132839 -4.54318216 -1.31686561
C -4.22793046 -3.21715202 -0.90059706
C -3.40045406 -2.00316443 -1.35126515
H -3.39034907 -1.95065656 -2.45548991
H -3.88374062 -1.08126548 -0.99733527
H -4.32651971 -3.19189901 0.20057424
H -5.25087117 -3.14286182 -1.30633842
H -3.58967325 -4.61944744 -2.41975259
H -4.17218771 -5.39451190 -0.93958675
H -1.65993189 -5.56432569 -1.17533222
H -1.26396535 -3.41830266 -2.39393531
H -2.00914245 -2.08910719 0.27366919
C -1.73314074 0.94425239 -0.97819196
C -2.36015129 1.08074076 0.41838833
C -2.86217902 2.51435476 0.65396882
C -3.82920013 2.96887038 -0.44480015
C -3.19414191 2.82757107 -1.83323064
C -2.70802031 1.39327429 -2.08830788
H -2.21034447 1.32834592 -3.06960674
H -3.58176392 0.72097717 -2.13181426
H -3.90836164 3.12750568 -2.61868306
H -2.33323648 3.51509514 -1.90610795
H -4.14161947 4.01237984 -0.27071334
H -4.74832410 2.35429084 -0.40106585
H -3.34165386 2.58550862 1.64509806
H -1.99097848 3.19232929 0.67595612
H -1.61874179 0.83810029 1.19270234
H -3.19870240 0.37020725 0.53247682
H -0.88378076 1.63966864 -1.03074094
58
9
P -0.37338902 0.14523134 -0.94479877
N 0.28995595 0.09260317 0.69034487
P 1.20265866 -1.28222344 1.28579731
C 0.02199618 -2.68303569 0.99591802
C -0.25451417 -3.25650178 -0.25853203
C -1.26125895 -4.21577496 -0.39143306
C -2.00325462 -4.61915497 0.72454334
C -1.72775446 -4.06771296 1.97933334
C -0.71783211 -3.10935160 2.11288356
H -0.50681273 -2.67456128 3.09438652
H -2.29775440 -4.38527909 2.85642376
H -2.79389531 -5.36614379 0.61552925
H -1.47396205 -4.64515371 -1.37392464
H 0.30975095 -2.93829344 -1.13680115
C 2.47253578 -1.56468129 -0.02769649
C 3.02138985 -2.84620804 -0.21831307
C 4.07346965 -3.04678017 -1.11592892
C 4.60230783 -1.96988421 -1.83500005
C 4.07365690 -0.68978867 -1.64381596
C 3.02249010 -0.48858554 -0.74528763
H 2.61868674 0.51683058 -0.61480918
H 4.47730952 0.16109713 -2.19928404
H 5.42254367 -2.12831744 -2.53980132
H 4.47948738 -4.05209089 -1.25681508
H 2.61647478 -3.70068450 0.33067476
C 0.18391832 1.21031848 1.58580258
C -1.01428346 1.48243649 2.26505349
C -1.11704392 2.60370044 3.09337341
C -0.02309990 3.45730223 3.26810247
C 1.17972199 3.17927940 2.61099259
C 1.28057200 2.06679550 1.77326037
H 2.21292564 1.85704253 1.24558823
H 2.04287139 3.83676356 2.74305440
H -0.10568467 4.33193338 3.91827187
H -2.05826280 2.80570984 3.61147183
H -1.86532963 0.81586096 2.13227508
C -2.19628906 0.32024953 -0.67221617
C -2.99191208 1.21456511 -1.40886726
C -4.38538311 1.20629302 -1.27825526
C -5.00850494 0.30149862 -0.41567196
C -4.22762584 -0.60644888 0.30917428
C -2.83861553 -0.60311570 0.17600135
H -2.24678917 -1.32334117 0.74314005
H -4.70184970 -1.32727456 0.98057413
H -6.09660515 0.29909501 -0.31158405
H -4.98481682 1.91675053 -1.85397720
H -2.52664898 1.92973506 -2.09030048
C 0.12579630 1.83247131 -1.52156400
C -0.31700109 3.04101961 -0.95156058
C 0.16692979 4.26485238 -1.41859329
C 1.09835623 4.30253193 -2.46246010
C 1.54176219 3.11040071 -3.04186827
C 1.05684503 1.88483471 -2.57379889
H 1.40981377 0.95276211 -3.02384021
H 2.26474770 3.13306295 -3.86154884
H 1.47618240 5.26222749 -2.82507936
H -0.18199425 5.19423960 -0.96103958
H -1.04240139 3.02589018 -0.13652981
58
9'
P -0.89908998 -0.31128778 0.12814361
N -0.41041687 0.19843416 1.54480033
C 0.22365410 1.35923663 1.95089503
C 0.20487068 2.58672658 1.24531599
C 0.88220615 3.70667786 1.72653903
C 1.59391690 3.65286186 2.93004178
C 1.61458087 2.45089540 3.64760093
C 0.94346555 1.32535846 3.17027544
H 0.95993686 0.38566699 3.72748878
H 2.16407199 2.38783581 4.59153301
H 2.12553062 4.53211732 3.30193281
H 0.85838227 4.63162811 1.14348973
H -0.33044875 2.65305838 0.29778792
C -2.30673437 0.61885057 -0.60793726
C -3.02134004 1.46613342 0.25413310
C -4.10410957 2.20581599 -0.22808471
C -4.48144512 2.10493411 -1.57101199
C -3.77181723 1.26390500 -2.43472304
C -2.68563554 0.52463320 -1.95782624
H -2.12453905 -0.11302641 -2.64537579
H -4.06079655 1.18668121 -3.48597487
H -5.32732834 2.68608955 -1.94711658
H -4.65276790 2.86651719 0.44781173
H -2.71479672 1.54590322 1.29969271
C -1.43359215 -2.04261327 0.35158956
C -1.01182235 -2.72816797 1.50046633
C -1.32187817 -4.08104805 1.65585698
C -2.05058197 -4.75465950 0.67026190
C -2.47515793 -4.07118357 -0.47384357
C -2.16661968 -2.71824241 -0.63609876
H -2.50625852 -2.19417555 -1.53143210
H -3.04996043 -4.59233010 -1.24355209
H -2.29003348 -5.81406702 0.79390393
H -0.98976992 -4.61246157 2.55133565
H -0.44364509 -2.18312034 2.25593815
P 0.59631325 -0.57300104 -1.59743782
C 1.74350896 -1.64470014 -0.62750621
C 2.30475401 -1.30141538 0.61889107
C 3.07602219 -2.22871683 1.32286465
C 3.29175322 -3.50984682 0.80359130
C 2.73558338 -3.86263584 -0.42894536
C 1.96746528 -2.93540422 -1.13880050
H 1.52515178 -3.21882898 -2.09768184
H 2.89662399 -4.86273024 -0.83946664
H 3.89125634 -4.23375564 1.36189129
H 3.50175124 -1.94836880 2.28975482
H 2.12789674 -0.31851017 1.05506858
C 1.34564719 1.11593066 -1.63914451
C 2.64187411 1.42733907 -1.19629996
C 3.12948759 2.73319298 -1.29187186
C 2.33742138 3.74786918 -1.83522600
C 1.05802010 3.44233754 -2.31061048
C 0.57181896 2.13716333 -2.22608213
H -0.42957003 1.91724758 -2.60341943
H 0.43360879 4.22386483 -2.75132319
H 2.71812552 4.77042190 -1.89621819
H 4.13495261 2.95880745 -0.92768059
H 3.27789122 0.65386906 -0.76508679
61
10
P -0.71099144 0.49660617 1.00389548
N 0.13673917 -0.09583188 -0.44098243
P 1.67718540 0.59961730 -0.96398627
C 1.28811555 2.41190797 -1.07553722
C 1.19214579 3.28518818 0.02364058
C 0.78751420 4.60962512 -0.15790646
C 0.47605188 5.08304237 -1.43789320
C 0.58256552 4.22974015 -2.54035660
C 0.99260805 2.90462674 -2.35881680
H 1.07447198 2.23705256 -3.22176254
H 0.35045521 4.59664704 -3.54360229
H 0.15436689 6.11868679 -1.57530077
H 0.70522870 5.27438246 0.70587135
H 1.41985195 2.92045204 1.02682560
C 2.72625376 0.55574970 0.55539699
C 2.55981170 -0.39949222 1.57112483
C 3.45463083 -0.46111699 2.64315256
C 4.53629863 0.42086316 2.71555913
C 4.72121651 1.36595531 1.70121363
C 3.82696530 1.43029172 0.63016769
H 3.98408342 2.17966330 -0.15073963
H 5.56511223 2.05970374 1.74366993
H 5.23394843 0.37109534 3.55554251
H 3.30193966 -1.20862591 3.42632469
H 1.73184617 -1.10408929 1.53044338
C -0.48676085 -0.98593324 -1.37845324
C -1.47291823 -0.49008908 -2.24798842
C -2.15511996 -1.32297446 -3.13523461
C -1.84989012 -2.68337052 -3.18733386
C -0.84809100 -3.19055361 -2.35958500
C -0.16252039 -2.36281221 -1.46069894
C 0.92265210 -2.98984331 -0.61020065
F 0.64046120 -2.95087282 0.70668371
F 1.11289825 -4.28703087 -0.91774211
F 2.11179495 -2.37927147 -0.77383244
H -0.58914791 -4.24821256 -2.40760475
H -2.37634230 -3.34758071 -3.87643550
H -2.92210869 -0.90122193 -3.78965739
H -1.70717127 0.57115196 -2.21253303
C -2.27601595 1.29988992 0.40343672
C -3.52389027 1.03519362 0.99714153
C -4.66007772 1.77153426 0.64266251
C -4.57445397 2.79008194 -0.30866694
C -3.33595991 3.07801251 -0.89285659
C -2.20093623 2.35078155 -0.53249603
H -1.24743824 2.60541071 -0.99270199
H -3.24619013 3.88035323 -1.62994464
H -5.46360850 3.36104689 -0.58826885
H -5.61875682 1.54102223 1.11516481
H -3.61999111 0.24858112 1.74709645
C -1.34359240 -1.07485600 1.74047219
C -2.26091750 -1.93815572 1.11307978
C -2.60717027 -3.15415874 1.70391426
C -2.04901555 -3.52341843 2.93308325
C -1.14932068 -2.66760807 3.57335354
C -0.80065275 -1.45073374 2.97962723
H -0.08457185 -0.78914575 3.47506360
H -0.71450402 -2.94860156 4.53607791
H -2.31856087 -4.47832375 3.39195870
H -3.31364851 -3.81958697 1.20074636
H -2.70577353 -1.66000607 0.15595155
61
10'
P 0.89454141 -0.52360410 0.33390158
N -0.18262362 0.41935229 1.01533057
C -0.49389539 1.75062632 0.94309582
C 0.28952746 2.73590856 0.29050444
C -0.08463921 4.07521256 0.27519235
C -1.25615538 4.50048701 0.91224085
C -2.04776987 3.55384347 1.56319587
C -1.68511690 2.20268605 1.58551954
C -2.57124634 1.20947170 2.28892262
F -3.63190307 1.80141317 2.87631172
F -3.08583677 0.27848837 1.44413195
F -1.93303069 0.52391074 3.26129338
H -2.96636522 3.86176851 2.06479143
H -1.55121044 5.55179300 0.89957400
H 0.54614517 4.79566237 -0.25282092
H 1.19391176 2.42703173 -0.23335012
C 0.76214388 -2.14454163 1.15541413
C 1.64084377 -3.18577882 0.81718590
C 1.49949645 -4.43833128 1.41773789
C 0.48265528 -4.65388409 2.35452446
C -0.38973832 -3.61459789 2.69235744
C -0.25656931 -2.35785562 2.09564777
H -0.92934652 -1.53725258 2.34934230
H -1.18289875 -3.78122455 3.42551676
H 0.37193779 -5.63536676 2.82286912
H 2.18501675 -5.24764695 1.15438669
H 2.43933885 -3.02311238 0.08909854
C 2.63912101 0.03147581 0.51080243
C 2.91786473 0.90767339 1.57332438
C 4.22189651 1.36073811 1.78349359
C 5.25517815 0.94479711 0.93694342
C 4.98257149 0.07326394 -0.12196737
C 3.67862965 -0.38279431 -0.33775816
H 3.47298367 -1.05609425 -1.17318576
H 5.78734825 -0.25233731 -0.78592602
H 6.27474883 1.30256982 1.10165511
H 4.43105637 2.04430815 2.61008406
H 2.10682940 1.23685552 2.22691897
P 0.68723122 -1.06187853 -1.87721826
C 0.37314018 0.65563035 -2.48190807
C -0.89662955 1.24293110 -2.60386905
C -1.02298769 2.56667210 -3.03027965
C 0.11172450 3.32178879 -3.34006193
C 1.37966932 2.74049822 -3.24010410
C 1.50935119 1.41399919 -2.82382015
H 2.50478279 0.96756563 -2.75021439
H 2.27205436 3.32038354 -3.48950492
H 0.00785708 4.36106321 -3.66165461
H -2.01644658 3.01553633 -3.10462510
H -1.79255987 0.67434045 -2.35272053
C -0.95968923 -1.89193875 -1.80814920
C -1.11361795 -3.02816233 -2.62327106
C -2.31280107 -3.74644553 -2.62492865
C -3.36933923 -3.34605551 -1.80142146
C -3.22273876 -2.22465166 -0.97865454
C -2.02951033 -1.49907674 -0.98128183
H -1.93210330 -0.64124556 -0.31762579
H -4.03493179 -1.90678898 -0.32019045
H -4.30486786 -3.91166764 -1.79714987
H -2.41832355 -4.62509302 -3.26655252
H -0.28585189 -3.35447348 -3.25918496
68
11
C -2.91849683 0.78766065 3.43656827
C -2.11863460 1.78772681 2.88140327
C -1.10827339 1.49189164 1.95153329
C -0.91037451 0.14470668 1.56320699
C -1.69753767 -0.85711348 2.15665377
C -2.69752808 -0.54404793 3.07813081
H -3.29973927 -1.34407067 3.51626670
H -1.52661005 -1.89344200 1.87298071
N 0.04497095 -0.21232874 0.54688635
P -0.44949187 -0.62633344 -1.09674224
C -1.68462422 0.69755025 -1.48583527
C -1.33540290 1.61169311 -2.49378665
C -2.19768819 2.65560754 -2.84480084
C -3.42461903 2.79658806 -2.19050696
C -3.78525996 1.89133750 -1.18467438
C -2.92307242 0.84988917 -0.83419997
H -3.21661940 0.14867017 -0.05122065
H -4.74153863 1.99974407 -0.66652183
H -4.10105884 3.61122813 -2.46220383
H -1.91015070 3.35848202 -3.63097112
H -0.37415617 1.50579396 -3.00398259
C -1.53470684 -2.12414684 -0.93707289
C -2.71431260 -2.26496832 -1.69073130
C -3.42842281 -3.46822740 -1.68962667
C -2.97659656 -4.55749867 -0.94106010
C -1.79483566 -4.43709072 -0.20175383
C -1.07847718 -3.23929352 -0.20762654
H -0.15577480 -3.17410034 0.36825535
H -1.42053663 -5.28239897 0.38177983
H -3.53761042 -5.49559867 -0.93730194
H -4.34687449 -3.54947291 -2.27733501
H -3.08814315 -1.43064459 -2.28732273
P 1.72699415 -0.31491836 1.05095326
C 2.14552283 -2.08702323 0.68873892
C 2.40256074 -2.60463327 -0.59408854
C 2.57923406 -3.97742392 -0.78089662
C 2.50613211 -4.85289037 0.30878548
C 2.26676644 -4.34923395 1.59083214
C 2.09325036 -2.97382893 1.77825890
H 1.90036636 -2.58127138 2.78108609
H 2.21724892 -5.02704172 2.44708999
H 2.63909341 -5.92736325 0.15780999
H 2.76517878 -4.36813802 -1.78469344
H 2.44627726 -1.93064903 -1.45160845
C 2.65773154 0.56016227 -0.28365027
C 2.10197532 1.63352722 -0.99826255
C 2.87266456 2.35757316 -1.91111205
C 4.21505552 2.02984747 -2.12065810
C 4.78469104 0.97308160 -1.40252421
C 4.01455193 0.24751986 -0.49006976
H 4.47530320 -0.57848728 0.05868902
H 5.83463681 0.70873136 -1.55454751
H 4.81685934 2.59653571 -2.83593584
H 2.41602370 3.18973456 -2.45325971
H 1.06344012 1.91798843 -0.83559113
C -0.27975689 2.61777197 1.42282252
C -0.77517752 3.45937834 0.41466166
C -0.00754313 4.52615157 -0.06178372
C 1.26168684 4.77272047 0.46963806
C 1.75521468 3.95152284 1.48748880
C 0.98913407 2.88459575 1.96352438
H 1.37823312 2.24188173 2.75537476
H 2.74694207 4.13550414 1.90798687
H 1.86621364 5.60068330 0.09069913
H -0.40520648 5.16219837 -0.85695677
H -1.76198141 3.26731863 -0.00583415
H -2.27045546 2.83126339 3.16855440
H -3.70074708 1.04735912 4.15429271
68
11'
P -0.40234886 1.24249896 -0.15371454
N -0.66412519 0.07274195 -1.18586629
C -1.68467906 -0.85992877 -1.28443648
C -3.05480094 -0.50247555 -1.24611990
C -4.06615969 -1.45765823 -1.31935386
C -3.74735766 -2.81358889 -1.44462445
C -2.40362387 -3.18453969 -1.51373757
C -1.36651570 -2.24014254 -1.45144490
C 0.04196879 -2.70734916 -1.52660531
C 0.95062261 -2.14779364 -2.44494988
C 2.25784615 -2.62631835 -2.54021658
C 2.69094237 -3.67003014 -1.71275585
C 1.80353589 -4.22664844 -0.78783928
C 0.49137844 -3.75082720 -0.69866590
H -0.19307362 -4.17035693 0.04136303
H 2.13409775 -5.03221389 -0.12667518
H 3.71573769 -4.04361992 -1.78739989
H 2.94544388 -2.18332165 -3.26596393
H 0.61330714 -1.33533438 -3.09003293
H -2.13901875 -4.23860320 -1.63302977
H -4.53320817 -3.57039979 -1.50339291
H -5.11157649 -1.13802762 -1.28015286
H -3.31846307 0.55048989 -1.14171174
C -1.76137764 2.47374813 0.05561181
C -2.32676796 2.81889288 1.29113843
C -3.39921396 3.71706694 1.34770270
C -3.90684186 4.27853508 0.17390851
C -3.34291897 3.94102024 -1.06332002
C -2.27953278 3.04071921 -1.12359728
H -1.85042933 2.76182633 -2.08984269
H -3.73801787 4.37850573 -1.98367213
H -4.74370735 4.98008713 0.21996545
H -3.83614956 3.97771941 2.31493242
H -1.92851205 2.39424386 2.21551244
C 1.01600105 2.20812131 -0.75480222
C 1.25565952 3.49981189 -0.26211722
C 2.40373189 4.19257490 -0.65427307
C 3.31527807 3.59581811 -1.53126990
C 3.07567150 2.30735850 -2.02078758
C 1.92895636 1.61015959 -1.63557836
H 1.73505732 0.59914476 -1.99587479
H 3.79040135 1.83793670 -2.70120865
H 4.21589072 4.13664763 -1.83345080
H 2.58694430 5.20048322 -0.27350811
H 0.54579819 3.96716107 0.42517723
P 0.26766015 0.71446418 1.99979571
C 2.01274276 0.31931396 1.55661178
C 2.99065125 1.22249513 2.01008217
C 4.33033902 1.06407326 1.64728474
C 4.70977429 -0.00779052 0.83435377
C 3.74522492 -0.91367152 0.38135248
C 2.40270492 -0.75122100 0.73052758
H 1.65970152 -1.44816687 0.34143381
H 4.02679667 -1.74790002 -0.26311610
H 5.75778565 -0.13628147 0.55088092
H 5.07765747 1.77851881 2.00187348
H 2.69624873 2.06288443 2.64453660
C -0.56287072 -0.92712906 2.15425554
C 0.11935620 -2.06194311 2.62639296
C -0.55502544 -3.27395986 2.80030364
C -1.91622122 -3.37542293 2.50088711
C -2.60787120 -2.24794218 2.04728094
C -1.94123504 -1.03256085 1.89269928
H -2.50522329 -0.16933972 1.53235045
H -3.66649645 -2.31538962 1.78822588
H -2.43652470 -4.32953739 2.61598688
H -0.00525292 -4.14768937 3.16025110
H 1.18641351 -2.00769816 2.85000458
58
12
P -0.28028025 -0.51135955 1.32140569
N -0.17988232 -0.21549230 -0.43102973
C 0.13308458 1.05814619 -0.96682709
C -0.84582682 2.06060827 -1.09025099
C -0.53775551 3.34236392 -1.54878966
C 0.76313988 3.63465704 -1.96433403
C 1.74745895 2.64468890 -1.90550832
C 1.42262067 1.37266142 -1.43008242
F 2.37253258 0.43829229 -1.44714892
F 2.98085890 2.91109065 -2.32824431
F 1.06407102 4.84861787 -2.41250145
F -1.48083578 4.27910311 -1.60891806
F -2.10886863 1.81072510 -0.74975380
P -0.40392203 -1.50554972 -1.61993078
C -2.01094562 -2.25078709 -1.10042078
C -2.27134808 -3.61697478 -1.31031124
C -3.53271429 -4.15232012 -1.03362629
C -4.55594287 -3.33182855 -0.54947256
C -4.31158424 -1.96856100 -0.35501897
C -3.05331235 -1.42970191 -0.63426493
H -2.88092284 -0.36333786 -0.48654616
H -5.10610557 -1.31541190 0.01594471
H -5.54029986 -3.75241778 -0.32866575
H -3.71378461 -5.21851912 -1.19362866
H -1.48191710 -4.27470438 -1.68263001
C 0.83136883 -2.76946153 -1.06813369
C 0.69332399 -3.58479948 0.07020747
C 1.74226910 -4.41156487 0.47845054
C 2.94003747 -4.43962163 -0.24471055
C 3.08381350 -3.64391386 -1.38499381
C 2.03346714 -2.81729057 -1.79540358
H 2.15435763 -2.18313627 -2.67778309
H 4.01533977 -3.66530754 -1.95638946
H 3.76108867 -5.08340803 0.08134080
H 1.62742050 -5.03125598 1.37146234
H -0.23248479 -3.56042236 0.64756541
C -1.23153478 0.96166774 1.90716635
C -2.57837426 0.74818297 2.24517166
C -3.40244433 1.81909213 2.60236332
C -2.88763883 3.11823325 2.62831219
C -1.54360740 3.34199991 2.30950803
C -0.71937400 2.27112275 1.95855659
H 0.32847035 2.45534055 1.71257273
H -1.13661541 4.35627109 2.33256358
H -3.53227244 3.95808188 2.90010031
H -4.44964546 1.63875508 2.85853187
H -2.98633436 -0.26571050 2.21167672
C 1.42421043 -0.15525906 1.94752995
C 2.54339764 -0.67100997 1.27000962
C 3.82359430 -0.55846471 1.81666655
C 4.01081365 0.05276705 3.05993371
C 2.90344795 0.54561429 3.75653580
C 1.62192656 0.44022001 3.20862748
H 0.77108549 0.82885499 3.77252900
H 3.03510575 1.01880905 4.73330647
H 5.01332594 0.14016574 3.48664965
H 4.67828511 -0.95748310 1.26431476
H 2.41899567 -1.16356580 0.30817431
58
12'
P -0.71779519 1.09759628 0.33221519
N -0.13342657 0.01396693 1.33623307
C 0.09197773 -1.32887372 1.24265807
C 1.32634332 -1.85853123 1.68965230
C 1.63712648 -3.21398776 1.60291986
C 0.69645299 -4.11848050 1.10213763
C -0.53941329 -3.63757569 0.66660558
C -0.83839156 -2.28179926 0.77045350
F -2.03416039 -1.85867471 0.33605185
F -1.43371009 -4.48254097 0.14900828
F 0.99055307 -5.41684885 1.00233291
F 2.83046209 -3.65623120 2.00452273
F 2.26846792 -1.01841777 2.14483294
C -0.20506016 2.72353849 0.97675338
C 0.83159444 2.77834725 1.92034793
C 1.29576470 4.01790508 2.36614664
C 0.73486519 5.19981672 1.87133813
C -0.29947275 5.14444402 0.93093860
C -0.77145708 3.90857704 0.48269717
H -1.58589086 3.87177054 -0.24457600
H -0.74293085 6.06660309 0.54721710
H 1.10306023 6.16793910 2.22065082
H 2.10280158 4.06016400 3.10186793
H 1.25825137 1.84363259 2.28898157
C -2.54893462 1.14990158 0.19835579
C -3.22611848 1.67982195 -0.91128879
C -4.62430044 1.71675229 -0.92549819
C -5.34972591 1.22815039 0.16474224
C -4.67650718 0.69867218 1.27155013
C -3.28184914 0.65623466 1.28940168
H -2.75021034 0.22755930 2.14161313
H -5.24170398 0.31041403 2.12252072
H -6.44228413 1.25541750 0.15082779
H -5.14655567 2.12586972 -1.79399580
H -2.66651384 2.05626496 -1.77086107
P 0.04795732 1.14660523 -1.82139815
C 0.04052074 -0.67764123 -2.12292132
C -1.20883030 -1.26008103 -2.40765379
C -1.31844418 -2.63287444 -2.63396520
C -0.17915223 -3.44148621 -2.60648925
C 1.07156192 -2.86616038 -2.36138400
C 1.18450117 -1.49446726 -2.12173557
H 2.16781481 -1.06622501 -1.92472290
H 1.96773250 -3.49144874 -2.34287149
H -0.26692122 -4.51868933 -2.76485429
H -2.30084463 -3.07438218 -2.81589261
H -2.11039716 -0.64186267 -2.41952927
C 1.79555061 1.60965332 -1.45561303
C 2.60122710 1.01979759 -0.46275919
C 3.89711080 1.48588943 -0.23440709
C 4.40906953 2.54685569 -0.98880714
C 3.61713768 3.14436455 -1.97311858
C 2.31850330 2.68044706 -2.20259559
H 1.70017923 3.15731868 -2.96801142
H 4.00844524 3.97684118 -2.56342590
H 5.42357338 2.91054319 -0.80596027
H 4.50274295 1.01850071 0.54609551
H 2.21692676 0.21284320 0.15684468
59
13
P 1.29787907 1.19126534 -1.15679269
N 0.28550502 -0.12357962 -0.54986229
C -0.01559057 -1.14700522 -1.50109778
C -1.14277676 -1.05247580 -2.33095525
C -1.45542250 -2.05948155 -3.24621633
C -0.63812874 -3.18820356 -3.36184499
C 0.49668366 -3.29910205 -2.56170067
C 0.81283814 -2.28982675 -1.63321720
C 1.98224051 -2.45183275 -0.81889658
N 2.93349701 -2.62832673 -0.17724618
H 1.15066755 -4.16960177 -2.64118469
H -0.88022199 -3.97683053 -4.07775766
H -2.34242074 -1.95727238 -3.87634101
H -1.77743194 -0.17253858 -2.24844086
P -0.47002639 -0.08415272 1.05341371
C -2.29497418 -0.09063845 0.72146139
C -3.18224938 -0.89133255 1.46418420
C -4.56692071 -0.75816600 1.31416894
C -5.09447908 0.18065650 0.42448729
C -4.22414216 0.99793767 -0.30481125
C -2.84282861 0.87065728 -0.15044215
H -2.18669499 1.53281094 -0.71506203
H -4.61964557 1.74792622 -0.99491587
H -6.17636820 0.28084765 0.30527238
H -5.23522062 -1.39700367 1.89782631
H -2.79612918 -1.62873038 2.17040013
C -0.15930934 -1.80680368 1.64712262
C -0.73070349 -2.96241852 1.08201983
C -0.35843129 -4.23027635 1.53239467
C 0.58782695 -4.36306442 2.55467363
C 1.15231367 -3.22336561 3.13284661
C 0.77820772 -1.95418894 2.68306512
H 1.23113465 -1.06440402 3.12847182
H 1.89125052 -3.32174003 3.93193814
H 0.88486119 -5.35679619 2.89968080
H -0.80342757 -5.11940271 1.07803077
H -1.46702907 -2.87045423 0.28112488
C 2.43612914 1.56695604 0.24670282
C 2.93583162 0.55312975 1.08149925
C 3.89740301 0.84212901 2.05326193
C 4.38628537 2.14325904 2.20153123
C 3.91164320 3.15571720 1.36186422
C 2.94830985 2.87041064 0.39079531
H 2.58737878 3.67640636 -0.25334436
H 4.29037041 4.17628475 1.46323379
H 5.13786032 2.36710813 2.96298274
H 4.26882358 0.03714574 2.69284378
H 2.58741213 -0.47237132 0.97236029
C 0.12516403 2.62993622 -1.08920224
C -0.25552885 3.29756704 0.08964153
C -1.25373822 4.27402261 0.05911236
C -1.88520341 4.59987566 -1.14688676
C -1.50666341 3.95318067 -2.32717702
C -0.50337838 2.97849865 -2.29728905
H -0.20993533 2.47115120 -3.22115931
H -1.98984271 4.20995814 -3.27354966
H -2.66998019 5.36057590 -1.16595366
H -1.54821003 4.77678873 0.98390830
H 0.21969618 3.03850106 1.03751675
59
13'
P 0.93183696 0.45962495 0.14110324
N 0.29605320 -0.36899557 1.33395395
C -0.14448923 -1.64854612 1.50952958
C 0.35909816 -2.79579016 0.84607636
C -0.13362964 -4.06611714 1.11932571
C -1.14904974 -4.26496591 2.06826140
C -1.67130515 -3.16223733 2.73668785
C -1.18566375 -1.86882480 2.46814141
C -1.75755224 -0.73044507 3.12223113
N -2.23834620 0.20584943 3.61822021
H -2.46835693 -3.28491892 3.47360593
H -1.52857500 -5.26747535 2.27595485
H 0.27548813 -4.92134784 0.57459149
H 1.13303915 -2.66773817 0.08903771
C 1.16732122 2.15773350 0.75229555
C 1.93651850 3.08007133 0.02581834
C 2.04066616 4.40032437 0.46896609
C 1.37677220 4.80159949 1.63342530
C 0.61120222 3.88118031 2.35626695
C 0.50066493 2.55834659 1.92067899
H -0.09991843 1.83349728 2.47377422
H 0.09069666 4.19256890 3.26518448
H 1.45778775 5.83581661 1.97805436
H 2.64307805 5.11670266 -0.09513426
H 2.46261874 2.77128945 -0.88065480
C 2.56506787 -0.14184448 -0.45272090
C 3.31995024 -0.91224074 0.44766163
C 4.57659935 -1.39429287 0.07518534
C 5.08786162 -1.11267230 -1.19638072
C 4.34020534 -0.34675235 -2.09623959
C 3.08130181 0.13808712 -1.72860274
H 2.49882810 0.72714716 -2.44101538
H 4.73602122 -0.12743291 -3.09106435
H 6.07021649 -1.49330595 -1.48739271
H 5.15774366 -1.99445191 0.77974297
H 2.91166932 -1.13601485 1.43627231
P -0.30896447 0.75176269 -1.75261017
C -1.71413413 1.68373357 -1.00406741
C -2.18021727 2.79500167 -1.73018420
C -3.20392630 3.59870709 -1.21973756
C -3.76427447 3.31235817 0.02919530
C -3.30221068 2.21641443 0.76525227
C -2.29010130 1.40550094 0.24986258
H -1.92881028 0.57355474 0.84994084
H -3.70616166 1.98666305 1.75442954
H -4.55643382 3.94896293 0.43213812
H -3.55776191 4.45702748 -1.79677849
H -1.73399451 3.03554202 -2.69919675
C -0.85690163 -1.00925771 -1.89511564
C 0.02368451 -1.88395160 -2.56045555
C -0.28170471 -3.24015229 -2.68689100
C -1.47952484 -3.73966252 -2.16641444
C -2.37212917 -2.87338052 -1.52933749
C -2.06645416 -1.51721819 -1.39393842
H -2.77157639 -0.85908897 -0.88551336
H -3.30938097 -3.25685971 -1.11904422
H -1.71825497 -4.80202774 -2.25931048
H 0.41831244 -3.90831297 -3.19522571
H 0.96266724 -1.50377749 -2.97204415
59
14
P 0.21473341 -0.13898878 -1.11795496
N -0.34765591 -0.10974618 0.56037227
P -0.91143423 -1.55405586 1.39000793
C 0.53507825 -2.69412809 1.19220676
C 0.87742171 -3.35816044 0.00011633
C 2.06583193 -4.08707974 -0.08615581
C 2.92619548 -4.16660861 1.01484270
C 2.58935963 -3.52356924 2.20963746
C 1.39810967 -2.79608243 2.29747808
H 1.13844867 -2.28904210 3.23145789
H 3.25322255 -3.58924805 3.07551191
H 3.85807672 -4.73320920 0.94138530
H 2.32649127 -4.58925666 -1.02136004
H 0.21932325 -3.29038381 -0.86781665
C -2.14597324 -2.27172292 0.21792892
C -2.95578695 -1.44229065 -0.57676829
C -3.97765740 -1.98057121 -1.36329285
C -4.21611168 -3.35817734 -1.36230698
C -3.42663856 -4.19253979 -0.56432634
C -2.40351055 -3.65497788 0.22120754
H -1.79240973 -4.32300638 0.83405153
H -3.60477924 -5.27112063 -0.55530533
H -5.01337571 -3.78016896 -1.97936407
H -4.58717183 -1.31688350 -1.98248941
H -2.78001082 -0.36541194 -0.59721838
C -0.44597061 1.11186530 1.29888597
C 0.69779136 1.73415869 1.81634140
C 0.59188503 2.96147337 2.49480078
C -0.66570838 3.56544498 2.67919946
C -1.80463106 2.93153247 2.18359611
C -1.69687935 1.72082684 1.49627996
H -2.58845960 1.23631234 1.09433771
H -2.78627696 3.38973715 2.32407988
H -0.73929083 4.51678881 3.20910415
C 1.77680170 3.59418215 3.00616747
N 2.73352387 4.10742567 3.41771446
H 1.67321484 1.27104041 1.68230664
C -0.67322135 1.31399237 -1.84621216
C -0.46502850 2.65560434 -1.47398658
C -1.23428786 3.67659368 -2.03611273
C -2.22186035 3.37547021 -2.98092689
C -2.43366025 2.04877445 -3.36630982
C -1.66292160 1.02670286 -2.80284934
H -1.83427656 -0.01104201 -3.10192952
H -3.19805012 1.80772615 -4.10966060
H -2.82289998 4.17655851 -3.41920278
H -1.06263720 4.71266271 -1.73296900
H 0.30519363 2.90582595 -0.74254640
C 1.96392197 0.45248335 -0.99745104
C 2.82705928 -0.18813312 -0.08646671
C 4.18456247 0.13155740 -0.04231277
C 4.71426044 1.08345188 -0.92119771
C 3.87442249 1.70436960 -1.84835865
C 2.51120030 1.39041703 -1.88975225
H 1.87394846 1.88820431 -2.62340090
H 4.27802939 2.44539669 -2.54344465
H 5.77670851 1.33667463 -0.88398012
H 4.83193835 -0.36876178 0.68251033
H 2.43363279 -0.93781930 0.60201808
59
14'
P -0.78979138 -0.65575089 -0.26787260
N -0.06855340 -0.03132273 -1.53954922
C 0.41589873 1.22627914 -1.81907319
C 0.09817798 2.40517137 -1.10445950
C 0.63729003 3.64629955 -1.47725461
C 1.50730365 3.75732626 -2.57763543
C 1.82202028 2.59977371 -3.29314191
C 1.29122731 1.36444372 -2.92746193
H 1.53890858 0.46317965 -3.49275444
H 2.49560368 2.66240017 -4.15194738
H 1.92230919 4.72724487 -2.85542124
C 0.30073105 4.81364559 -0.70899505
N 0.03359877 5.75033208 -0.07588705
H -0.55785387 2.35753449 -0.23706201
C -1.14334909 -2.39815689 -0.67257326
C -1.94967666 -3.18147480 0.16788588
C -2.14737362 -4.53415387 -0.11843265
C -1.54030881 -5.10888706 -1.24010297
C -0.73841859 -4.32768887 -2.07825756
C -0.53660438 -2.97422652 -1.79784386
H 0.08551708 -2.34645134 -2.43774185
H -0.26477555 -4.77487461 -2.95587012
H -1.69462859 -6.16808969 -1.46160260
H -2.77867917 -5.14051276 0.53578839
H -2.43135528 -2.74043793 1.04314687
C -2.38175114 0.13847520 0.19633206
C -2.98107058 0.00104445 1.45967280
C -4.19681695 0.63516267 1.73084470
C -4.81764098 1.41264907 0.74796683
C -4.22327087 1.55380518 -0.51020110
C -3.01043569 0.91925597 -0.78781492
H -2.53810306 1.03346564 -1.76611962
H -4.70281793 2.16555420 -1.27820881
H -5.76438305 1.91370394 0.96484695
H -4.65695300 0.52614704 2.71609979
H -2.49522508 -0.58951617 2.24004131
P 0.35160424 -0.87396381 1.70339604
C 0.98683054 0.85489262 1.83711733
C 2.28239058 1.26747304 1.48752967
C 2.65055210 2.61110967 1.60221948
C 1.73509830 3.56010991 2.06325545
C 0.45194207 3.15403735 2.44379993
C 0.08575563 1.81132812 2.34777231
H -0.92095191 1.50903496 2.64748782
H -0.26933704 3.89218444 2.80154784
H 2.00956808 4.61547345 2.11565732
H 3.65789242 2.91902006 1.31076546
H 3.00940026 0.54629940 1.11323579
C 1.73331221 -1.90070617 1.03593730
C 2.45410199 -1.62683545 -0.14385396
C 3.44168556 -2.50929134 -0.58704444
C 3.72345960 -3.67574777 0.13211065
C 3.01127683 -3.96040315 1.30005108
C 2.02203796 -3.07952032 1.74655640
H 1.46130819 -3.31088337 2.65627016
H 3.22279794 -4.87164270 1.86527572
H 4.49615597 -4.36392427 -0.22048469
H 3.99046719 -2.28543017 -1.50548629
H 2.22883213 -0.73709999 -0.73177426
59
15
P 1.47801997 -1.01055442 1.29046992
N 0.29704657 0.00980531 0.47734317
P -0.46160876 -0.45996799 -1.05202510
C -2.26682811 -0.49996974 -0.64875829
C -2.68877300 -1.25863244 0.46110090
C -4.04630214 -1.43410066 0.73201053
C -5.01268758 -0.87136437 -0.11021589
C -4.60673182 -0.13836076 -1.22769151
C -3.24562508 0.04414288 -1.49795561
H -2.95109934 0.61975470 -2.37778472
H -5.35234234 0.30097724 -1.89573705
H -6.07601545 -1.00869047 0.10201456
H -4.34966205 -2.01893289 1.60437299
H -1.94936712 -1.71012655 1.12474198
C -0.28514864 1.07955409 -2.06548810
C -0.90083630 2.31225259 -1.77698936
C -0.64761004 3.43525520 -2.56748662
C 0.22079077 3.34500934 -3.66129496
C 0.83122739 2.12507412 -3.96548437
C 0.57819821 1.00103959 -3.17267659
H 1.06259792 0.04954320 -3.40858877
H 1.50448519 2.04609011 -4.82304570
H 0.41803919 4.22593120 -4.27778184
H -1.12869304 4.38654532 -2.32593591
H -1.58361062 2.39684707 -0.93016573
C 0.06783323 1.29104950 1.06713886
C 1.05670798 2.28781684 0.99450172
C 0.83593843 3.55587009 1.52296784
C -0.39476490 3.85844873 2.13566317
C -1.38382939 2.86074889 2.22585214
C -1.14899453 1.59074531 1.70480967
H -1.91553228 0.82146616 1.78057601
H -2.33449680 3.08509662 2.71368365
C -0.63782350 5.17011637 2.66552913
N -0.83628253 6.23274424 3.09027221
H 1.60924533 4.32323303 1.45318617
H 2.00446254 2.06064218 0.50373726
C 2.69146135 -1.41901560 -0.04097474
C 3.43722867 -2.61040249 0.02332714
C 4.45168123 -2.86831553 -0.90249403
C 4.74507983 -1.93827714 -1.90510292
C 4.01920409 -0.74520851 -1.97042210
C 3.00559435 -0.48604127 -1.04408809
H 2.44542934 0.44771652 -1.11709208
H 4.23810391 -0.00950668 -2.74897197
H 5.53623689 -2.14269243 -2.63086954
H 5.01360842 -3.80408377 -0.84156830
H 3.21805045 -3.35126249 0.79687366
C 0.53660041 -2.59532961 1.47359032
C -0.05066026 -2.82392603 2.73047260
C -0.88929594 -3.92363742 2.93836410
C -1.14261584 -4.81427481 1.89088694
C -0.54905925 -4.60664462 0.64059375
C 0.28636670 -3.50678376 0.43161122
H 0.73491843 -3.34608124 -0.55016255
H -0.74457718 -5.30183087 -0.17991142
H -1.79976178 -5.67338119 2.04884739
H -1.34237837 -4.08608207 3.91976890
H 0.14339030 -2.12539339 3.54975782
59
15'
P 0.81467238 -0.79544754 -0.24278962
N 0.27919211 0.11030492 -1.43648053
C -0.04169106 1.44391687 -1.50041312
C -0.94446781 1.85935839 -2.51551627
C -1.34339427 3.18262398 -2.63858544
C -0.85089109 4.16548263 -1.75414520
C 0.06404959 3.77416738 -0.75504716
C 0.46239896 2.45116013 -0.63574820
H 1.15567185 2.17900555 0.15955690
H 0.45336167 4.52001031 -0.05910855
C -1.27572558 5.52802858 -1.85950245
N -1.62310028 6.63522130 -1.93775113
H -2.04910347 3.47018920 -3.42130116
H -1.32841048 1.09898435 -3.19889876
C 0.86065633 -2.50785590 -0.86503513
C 1.50766432 -3.52244081 -0.14245086
C 1.45280905 -4.84303642 -0.59406223
C 0.75160694 -5.15506389 -1.76362200
C 0.10896878 -4.14359095 -2.48458945
C 0.15972139 -2.82086412 -2.03891571
H -0.33560476 -2.01696119 -2.58551855
H -0.43779291 -4.38535512 -3.39945728
H 0.70808448 -6.18942064 -2.11429163
H 1.96082188 -5.63020078 -0.03148436
H 2.06177595 -3.28811863 0.76883063
C 2.49808284 -0.38245147 0.36924756
C 3.30860617 0.38955107 -0.47932228
C 4.60276702 0.73794657 -0.08586622
C 5.09619875 0.31947392 1.15429446
C 4.29275450 -0.44858769 2.00331932
C 2.99611408 -0.79825667 1.61554398
H 2.37045942 -1.38545240 2.29210901
H 4.67431891 -0.77359027 2.97448197
H 6.10793301 0.59572548 1.46182663
H 5.22661441 1.34200245 -0.74926934
H 2.91392702 0.72109966 -1.44265215
P -0.46412413 -1.03809137 1.63754394
C -0.77316131 0.74493910 2.01278147
C 0.26345766 1.42896387 2.67852071
C 0.13628383 2.78247358 2.99374943
C -1.03808631 3.47070864 2.67202270
C -2.08808642 2.78991181 2.05016851
C -1.96092768 1.43716260 1.72498966
H -2.79225303 0.92859824 1.23674006
H -3.01210560 3.31817760 1.80297378
H -1.13759778 4.53226763 2.91114779
H 0.95802198 3.30104223 3.49432073
H 1.18698984 0.90485914 2.93730744
C -1.95917052 -1.67781618 0.76527207
C -2.57137480 -1.07354424 -0.35127857
C -3.65425683 -1.69102224 -0.98074350
C -4.13822954 -2.91831747 -0.51513531
C -3.53543346 -3.52936776 0.58737154
C -2.45330944 -2.91286320 1.22192568
H -1.97951969 -3.39902716 2.07899171
H -3.90558333 -4.48973808 0.95500279
H -4.98377616 -3.39885044 -1.01416109
H -4.11758449 -1.21117524 -1.84661076
H -2.19314032 -0.13159035 -0.74725099
57
16
P -0.02101259 0.44819875 -0.91404292
N 0.29639396 -0.18861069 0.70047740
C 1.30655726 0.30711729 1.55786762
N 2.12073348 -0.60895547 2.09192886
C 3.09154030 -0.21654582 2.91916339
C 3.32947700 1.12053099 3.24107134
C 2.48314682 2.08353133 2.68003113
C 1.45017321 1.68127247 1.83875995
H 0.75876561 2.40594626 1.41376607
H 2.61755825 3.14424681 2.90786839
H 4.14730919 1.39653808 3.90968181
H 3.72082053 -1.01079914 3.33766202
P -0.44839156 -1.71779585 1.22656423
C 0.18087811 -2.92872952 -0.01587561
C -0.60323554 -4.00182012 -0.47533630
C -0.05735648 -4.97199127 -1.32160680
C 1.28191473 -4.89222697 -1.71430736
C 2.07725592 -3.84305989 -1.24102610
C 1.53554039 -2.87425870 -0.39299350
H 2.16734719 -2.07653098 0.00233462
H 3.13037336 -3.78081455 -1.52903418
H 1.70594804 -5.64835726 -2.38010353
H -0.68538061 -5.79280076 -1.67840814
H -1.65240213 -4.08039321 -0.18007510
C -2.20210791 -1.42915722 0.68830983
C -2.68748714 -1.50361622 -0.63036848
C -4.01451671 -1.17528347 -0.91768074
C -4.87935451 -0.77167699 0.10525753
C -4.41583699 -0.71004150 1.42216473
C -3.08880599 -1.04217689 1.70898525
H -2.72820101 -0.99395180 2.74093323
H -5.08819016 -0.40455197 2.22811192
H -5.91536658 -0.50936181 -0.12476027
H -4.37367517 -1.22799693 -1.94881675
H -2.02097460 -1.80735149 -1.43876775
C 1.59403913 1.23644185 -1.35746740
C 1.88365249 2.60749979 -1.25933117
C 3.13665676 3.09860346 -1.63723986
C 4.12196464 2.22673338 -2.10946891
C 3.84342145 0.86008776 -2.21726846
C 2.58612845 0.37174526 -1.85580460
H 2.36845793 -0.69419584 -1.96223136
H 4.60474451 0.17257143 -2.59496397
H 5.10322786 2.61181991 -2.39877374
H 3.34571755 4.16847924 -1.55410083
H 1.12699966 3.30014153 -0.88612346
C -1.13092921 1.89250509 -0.60412987
C -1.44765867 2.74080253 -1.68193842
C -2.38569913 3.76429920 -1.53216407
C -3.04008634 3.94453781 -0.30801126
C -2.74615247 3.09567609 0.76239607
C -1.79872083 2.07783867 0.61620509
H -1.57923551 1.41452015 1.45393249
H -3.25817269 3.22207690 1.71997370
H -3.77977316 4.74090147 -0.19250888
H -2.61205810 4.42043397 -2.37688465
H -0.95261154 2.60341144 -2.64824392
57
16'
C 0.89960340 -5.08537626 -0.42994443
C 1.05135151 -3.89005590 -1.12895480
N 0.99373405 -2.68364984 -0.55868466
C 0.76422096 -2.58556831 0.77381544
N 0.65813850 -1.35813452 1.35513556
P 0.74235847 -0.02332813 0.45055075
C 2.40328414 0.44037745 -0.18223344
C 3.26071463 1.23925370 0.59395103
C 4.55297501 1.52516002 0.14626525
C 5.00268747 1.01152162 -1.07408162
C 4.15903693 0.20281669 -1.84253904
C 2.86644987 -0.08799042 -1.40008885
H 2.21640933 -0.73960289 -1.98524925
H 4.51080521 -0.21045893 -2.79125220
H 6.01353905 1.23719757 -1.42367080
H 5.21066603 2.15106038 0.75486503
H 2.92047978 1.64228359 1.55009205
C 0.21333962 1.33072781 1.55270944
C 0.32494080 2.67879594 1.17323073
C -0.16375136 3.68553387 2.00791729
C -0.76212709 3.35706475 3.22857712
C -0.86333856 2.01695992 3.61661708
C -0.37915181 1.00460104 2.78441564
H -0.44474910 -0.04724145 3.06860030
H -1.32023106 1.75706817 4.57502640
H -1.14650271 4.14653454 3.87973929
H -0.08060300 4.72982600 1.69755745
H 0.78973264 2.94893368 0.22500603
P -0.55920526 -0.11231171 -1.44547809
C -1.15075711 1.63839296 -1.51168142
C -2.36139557 2.13456139 -1.00068859
C -2.68263434 3.48964348 -1.12426710
C -1.80222241 4.37226807 -1.75677438
C -0.60209807 3.88701056 -2.28822116
C -0.28716809 2.53133786 -2.17840614
H 0.64899569 2.15872505 -2.60566813
H 0.08704309 4.56497278 -2.79874689
H -2.05487191 5.43193132 -1.84597458
H -3.62817976 3.85797271 -0.71754504
H -3.06296426 1.46445117 -0.50277491
C -1.93087787 -1.10481949 -0.71120795
C -2.55354385 -0.85003373 0.52480741
C -3.52261549 -1.72268233 1.02472906
C -3.87889075 -2.86696234 0.30399688
C -3.26172909 -3.13622639 -0.92069498
C -2.29243770 -2.26314736 -1.42071725
H -1.79305463 -2.49099882 -2.36581044
H -3.52639315 -4.03441375 -1.48426143
H -4.63187278 -3.55259489 0.70138815
H -3.99268664 -1.51269802 1.98902243
H -2.27562855 0.02491925 1.11318670
C 0.60820379 -3.75795148 1.56516876
C 0.67625809 -5.00008532 0.95588122
H 0.55177630 -5.90893238 1.55196651
H 0.42629147 -3.64651713 2.63509658
H 1.22929589 -3.90120802 -2.21196111
H 0.95888214 -6.04648258 -0.94424945
57
17
C -0.04321495 3.44952242 -3.16519907
N -1.18311191 3.19280801 -2.51714743
C -1.22768293 2.11495702 -1.73634707
C -0.15017855 1.22738182 -1.55829873
C 1.03204370 1.49805747 -2.26038027
C 1.08800298 2.63274161 -3.07216846
H 1.99472281 2.87729207 -3.63086650
H 1.88946924 0.83313957 -2.15946212
N -0.27081349 0.11359240 -0.66910198
P 0.38443223 0.16613690 0.97234977
C -0.14976251 1.84043619 1.55258995
C 0.27824523 3.06056801 0.99584924
C -0.24190451 4.27223243 1.45541876
C -1.19368722 4.28569661 2.48114242
C -1.62040087 3.08239918 3.04990454
C -1.10078079 1.86902113 2.58786804
H -1.44289290 0.92820078 3.02781598
H -2.35923824 3.08689779 3.85555556
H -1.60132070 5.23550406 2.83704596
H 0.09277367 5.21028890 1.00540296
H 1.02173306 3.06487518 0.19703234
C 2.20328370 0.37543716 0.69755420
C 2.98420807 1.28226863 1.43490346
C 4.37717433 1.30066039 1.30009117
C 5.01462615 0.41060437 0.43262773
C 4.24906471 -0.51001203 -0.29254601
C 2.86057046 -0.53348621 -0.15514695
H 2.28125340 -1.26485925 -0.72112164
H 4.73499056 -1.22040038 -0.96665752
H 6.10223063 0.42903597 0.32547396
H 4.96484594 2.02013182 1.87664080
H 2.50770358 1.98566605 2.12076089
P -1.16459077 -1.26863652 -1.28328299
C 0.03742783 -2.65328586 -1.00579778
C 0.32728526 -3.22865980 0.24489378
C 1.35106799 -4.17078716 0.36976479
C 2.09682093 -4.55505913 -0.75048370
C 1.80810261 -4.00201045 -2.00157864
C 0.78129727 -3.06061625 -2.12715039
H 0.55938197 -2.62513245 -3.10596812
H 2.38062661 -4.30541897 -2.88199387
H 2.90052551 -5.28883968 -0.64772239
H 1.57381679 -4.60193989 1.34921827
H -0.24032505 -2.92574938 1.12640615
C -2.43104825 -1.57808401 0.02604925
C -2.94846161 -2.87185052 0.22139722
C -3.99840023 -3.09320367 1.11671721
C -4.55564396 -2.02578146 1.82817230
C -4.05871756 -0.73385440 1.63125188
C -3.01027018 -0.51146729 0.73479706
H -2.63321909 0.50333146 0.59752668
H -4.48616345 0.11004338 2.17937598
H -5.37421308 -2.20050020 2.53100793
H -4.38030994 -4.10731052 1.26154452
H -2.52142423 -3.71908771 -0.32180139
H -2.16625128 1.92349993 -1.20364805
H -0.02718997 4.34755577 -3.79427509
57
17'
C -1.53533139 -3.88375400 2.54581459
N -0.76166345 -3.85268458 1.45576587
C -0.17248870 -2.70782017 1.12466914
C -0.30707712 -1.49417763 1.85108072
C -1.12129175 -1.55857071 3.00427373
C -1.74166440 -2.75727422 3.34936024
H -2.37968165 -2.82055728 4.23521632
H -1.25047236 -0.65484098 3.60536249
N 0.29933176 -0.29727928 1.53146392
P 0.86858078 0.29606505 0.17450312
C 1.44465477 1.98747394 0.54239929
C 1.10269057 2.57340032 1.76943395
C 1.47741612 3.89217971 2.03743865
C 2.18830525 4.62985805 1.08543666
C 2.53069822 4.04551388 -0.13864167
C 2.16004683 2.72695014 -0.41226905
H 2.43611599 2.27726636 -1.36847558
H 3.08990412 4.61761766 -0.88315948
H 2.47801901 5.66231332 1.29749351
H 1.21060409 4.34671154 2.99495762
H 0.54682254 1.97925573 2.49670708
C 2.29555773 -0.61191687 -0.55111585
C 3.00846723 -1.45843649 0.31372995
C 4.10916238 -2.17693853 -0.15803106
C 4.50562770 -2.05691831 -1.49414959
C 3.79851191 -1.21647990 -2.35977291
C 2.69504003 -0.49621684 -1.89282990
H 2.13940914 0.14551478 -2.58076503
H 4.10295139 -1.12412261 -3.40539433
H 5.36468550 -2.62321591 -1.86286175
H 4.65577330 -2.83759318 0.51944181
H 2.68682928 -1.55638534 1.35323802
P -0.54269923 0.65463387 -1.59127729
C -1.34833454 -1.00790401 -1.59398592
C -0.65328972 -2.03217173 -2.26613434
C -1.14532288 -3.33796884 -2.27496999
C -2.35139836 -3.63698191 -1.63519712
C -3.07144658 -2.61769851 -1.00737756
C -2.57649612 -1.31182133 -0.98459714
H -3.14700891 -0.53477527 -0.47534344
H -4.01802265 -2.84272912 -0.50990373
H -2.72707010 -4.66246912 -1.62363531
H -0.57912440 -4.12691254 -2.77614167
H 0.29451625 -1.81311169 -2.76492484
C -1.70426937 1.80385282 -0.73055798
C -2.03858598 2.97672290 -1.43122207
C -2.87489895 3.93949137 -0.85883923
C -3.38467266 3.74496827 0.42751605
C -3.05387627 2.58612642 1.13784279
C -2.21988242 1.62122001 0.56846210
H -1.95139644 0.73692252 1.14660515
H -3.44333164 2.43214438 2.14755063
H -4.03683559 4.49739740 0.87870169
H -3.12512408 4.84412164 -1.41894834
H -1.63522146 3.13770026 -2.43472916
H 0.43584758 -2.72126030 0.21451496
H -2.00812091 -4.84170593 2.79232486
57
18
P -0.37904954 0.14769315 -0.95424057
N 0.21799976 0.08296132 0.70979545
P 1.06862181 -1.32268369 1.34017140
C 2.37304285 -1.64599120 0.07287664
C 2.99407363 -0.58416989 -0.60721833
C 4.07044981 -0.81750663 -1.46716760
C 4.55330120 -2.11604336 -1.65537320
C 3.95349330 -3.17908564 -0.97238627
C 2.87593657 -2.94674176 -0.11341750
H 2.41581199 -3.79039290 0.40795103
H 4.32373743 -4.19831248 -1.11132587
H 5.39345943 -2.29948221 -2.32991423
H 4.52999051 0.02271593 -1.99460227
H 2.62700201 0.43562626 -0.47886811
C -0.15568585 -2.67361220 1.01090460
C -0.95156316 -3.06489479 2.10197779
C -1.99235297 -3.98393173 1.93482382
C -2.24303543 -4.53047154 0.67268141
C -1.44583249 -4.16206138 -0.41692973
C -0.40797680 -3.24187971 -0.25101257
H 0.20026715 -2.95109023 -1.10907474
H -1.63888486 -4.58823276 -1.40480703
H -3.05753519 -5.24688749 0.53756779
H -2.60570519 -4.27485256 2.79158426
H -0.75941679 -2.63455898 3.08925003
C 0.14809302 1.21175997 1.58327613
C 1.30289903 1.93462466 1.91766595
C 1.18944354 3.05537091 2.74395246
N 0.03081851 3.49687840 3.24138566
C -1.06652376 2.80007615 2.93212783
C -1.06697050 1.65884985 2.12458579
H -1.99569485 1.13179386 1.91224202
H -2.01151724 3.16267871 3.35463455
H 2.08640554 3.62961853 3.00552705
H 2.27601151 1.63079740 1.52746605
C -2.20089311 0.39851118 -0.75643764
C -2.92954109 1.30687699 -1.54320375
C -4.32605358 1.35800106 -1.46565897
C -5.01743768 0.49991441 -0.60738342
C -4.30274857 -0.42156013 0.16730472
C -2.91083349 -0.47809189 0.08758288
H -2.36977094 -1.20561830 0.69500514
H -4.83163451 -1.10540787 0.83645318
H -6.10770954 0.54453390 -0.54442219
H -4.87385467 2.07847362 -2.07897736
H -2.40928710 1.98669800 -2.22112959
C 0.22102201 1.80246237 -1.52840979
C 1.20794013 1.79242115 -2.53015390
C 1.77287191 2.98549178 -2.99186352
C 1.35567894 4.20750262 -2.45695248
C 0.36837444 4.23252977 -1.46547196
C -0.19684167 3.04098787 -1.00606919
H -0.96878917 3.07641518 -0.23604185
H 0.03804550 5.18531086 -1.04379970
H 1.79694929 5.14179603 -2.81396286
H 2.53839905 2.95942752 -3.77179816
H 1.54141561 0.83711431 -2.94468120
57
18'
N -1.11183936 -4.06154800 -2.73668894
C -1.25890280 -2.95277240 -3.47372497
C -0.79265998 -1.69399231 -3.10272425
C -0.11772853 -1.52497021 -1.86897327
N 0.32791613 -0.26746078 -1.53404564
P 0.83822864 0.35450281 -0.16123427
C 2.27312934 -0.49913928 0.61055483
C 3.06626844 -1.29020054 -0.23743082
C 4.18163032 -1.95971835 0.27021282
C 4.51270784 -1.84629379 1.62470813
C 3.72555633 -1.06132475 2.47298383
C 2.60713935 -0.38964862 1.97044164
H 1.99146458 0.21210406 2.64310828
H 3.97983312 -0.97323920 3.53226172
H 5.38410222 -2.37394274 2.02076852
H 4.79162885 -2.57671030 -0.39417857
H 2.79662729 -1.38557964 -1.29171410
C 1.36837166 2.06072781 -0.52470600
C 1.98173798 2.84303721 0.46637447
C 2.33201226 4.16662951 0.19149889
C 2.07108396 4.71263691 -1.06996512
C 1.46225695 3.93198384 -2.05766819
C 1.10807935 2.60746517 -1.78913378
H 0.63171215 1.97984204 -2.54431046
H 1.25993734 4.35679917 -3.04415285
H 2.34489024 5.74916131 -1.28311820
H 2.81127914 4.77294890 0.96409009
H 2.19331463 2.42269158 1.45224777
P -0.63629104 0.66236411 1.55515538
C -1.83360968 1.77273531 0.69227025
C -2.23898553 1.65348921 -0.65212771
C -3.13378006 2.57460580 -1.20185450
C -3.63747052 3.62351283 -0.42554873
C -3.23814853 3.75437203 0.90715859
C -2.33875767 2.83804559 1.45960681
H -2.02170618 2.95117674 2.50005159
H -3.62325325 4.57405622 1.51910490
H -4.33787398 4.34092540 -0.86112678
H -3.43623144 2.47209706 -2.24724693
H -1.83750085 0.85453064 -1.27734975
C -1.38611653 -1.02594249 1.52661112
C -2.52880492 -1.38647203 0.79445159
C -2.98768589 -2.70517804 0.80770647
C -2.31680904 -3.68018932 1.55118012
C -1.19267599 -3.32622775 2.30370542
C -0.73627652 -2.00692342 2.30018132
H 0.14431593 -1.74094678 2.89110726
H -0.66778284 -4.07999941 2.89616977
H -2.67074264 -4.71392566 1.54478461
H -3.86517481 -2.97631179 0.21592455
H -3.05733319 -0.64383490 0.19612126
C 0.04369827 -2.70411179 -1.10155347
C -0.46549577 -3.91158457 -1.57521656
H -0.34655597 -4.81428639 -0.96236977
H 0.53412770 -2.67443585 -0.12851088
H -0.94335621 -0.82647091 -3.74934523
H -1.78823864 -3.06986119 -4.42832117
58
19
C 1.04105259 3.26340538 -3.27468442
C -0.01522927 3.19676862 -2.40052582
N -0.17097565 2.10888137 -1.60172651
C 0.68053797 1.04344921 -1.56457342
N 0.44418440 0.03208036 -0.67722502
P -0.27994188 0.26261629 0.96863764
C -2.03110810 0.69839336 0.56551105
C -2.65475972 0.28140376 -0.62539279
C -4.02495427 0.48431086 -0.81989134
C -4.79439585 1.09370740 0.17413154
C -4.18854398 1.49592298 1.37022239
C -2.82132513 1.29580278 1.56912464
H -2.36806654 1.60720927 2.51417222
H -4.78537236 1.96476780 2.15622589
H -5.86507939 1.24892225 0.02276160
H -4.49118350 0.15183827 -1.75043921
H -2.07669119 -0.22502545 -1.40027334
C 0.47100930 1.87390117 1.48358270
C -0.11320322 3.14702174 1.34643283
C 0.55526700 4.28933869 1.79389443
C 1.81775595 4.17870658 2.38552281
C 2.40131980 2.91809928 2.54642108
C 1.72856918 1.77442156 2.11032561
H 2.17878576 0.79147584 2.26860505
H 3.37656099 2.82266506 3.02969615
H 2.33826512 5.07304715 2.73619494
H 0.08442734 5.26972906 1.68718835
H -1.11060423 3.25784563 0.91429157
P 0.94074313 -1.64496175 -1.20137517
C 2.07137000 -2.11356771 0.16431795
C 2.11654158 -3.42610091 0.66563376
C 3.09212316 -3.79186477 1.59837292
C 4.03682961 -2.85939775 2.03534594
C 4.01289943 -1.55671525 1.52491314
C 3.04385755 -1.18932925 0.58979687
H 3.04166790 -0.16971470 0.19570936
H 4.75590807 -0.82533767 1.85277284
H 4.79520549 -3.14812962 2.76669130
H 3.11060929 -4.81312915 1.98618914
H 1.38968855 -4.17034586 0.33317854
C -0.61850295 -2.56323126 -0.88868182
C -1.38598735 -2.85704971 -2.03185902
C -2.63462594 -3.47228529 -1.91001671
C -3.12534772 -3.80584479 -0.64400715
C -2.36187569 -3.53554803 0.49746902
C -1.11367688 -2.92128350 0.38011006
H -0.52678236 -2.71715434 1.27667888
H -2.74131898 -3.80525521 1.48588302
H -4.10152411 -4.28698327 -0.54584603
H -3.22073782 -3.69820902 -2.80395600
H -1.00161349 -2.60149740 -3.02360099
C 1.77676682 1.09015106 -2.46534423
C 1.94569896 2.17766759 -3.30203332
H 2.80412095 2.20416825 -3.97750548
H 2.48533688 0.26328283 -2.46833348
H -0.99902855 2.05640040 -1.00409116
H -0.76910813 3.97834349 -2.29612580
H 1.16983211 4.13405716 -3.91763285
58
19'
C -1.13085007 4.07779811 2.62694916
C -0.65810216 3.83299515 1.36613261
N -0.25196053 2.58149661 1.00817805
C -0.28410371 1.47797464 1.83744037
N 0.12174258 0.26968282 1.49121990
P 0.80296117 -0.37141320 0.15961952
C 1.37044409 -2.02874849 0.61001468
C 0.96216341 -2.61206927 1.81872331
C 1.35733512 -3.91771063 2.11872703
C 2.14924696 -4.63812082 1.21912257
C 2.55486520 -4.05398369 0.01360771
C 2.16688218 -2.74982527 -0.29587118
H 2.49432786 -2.29841688 -1.23558511
H 3.17820206 -4.61496992 -0.68621239
H 2.45501737 -5.65934435 1.45853543
H 1.04441672 -4.37435923 3.06047869
H 0.34437319 -2.04049032 2.51246053
C 2.22072722 0.62323838 -0.42107082
C 2.89235175 1.42791800 0.51740375
C 3.99921318 2.18263834 0.12363467
C 4.44629803 2.13537162 -1.20124358
C 3.78720425 1.32947120 -2.13522122
C 2.67645566 0.57397430 -1.75081932
H 2.16732296 -0.04903444 -2.48976245
H 4.13871372 1.28709890 -3.16864225
H 5.31389454 2.72544947 -1.50573316
H 4.51900294 2.80468150 0.85600152
H 2.55862577 1.45565821 1.55725736
P -0.52454805 -0.69355615 -1.64260215
C -1.72249086 -1.88478519 -0.91878010
C -2.04997661 -2.97748935 -1.74260037
C -2.93640047 -3.96198038 -1.29651433
C -3.49590693 -3.87143541 -0.01971874
C -3.16841853 -2.79419858 0.81181767
C -2.28857269 -1.80524191 0.36948048
H -2.03213187 -0.98076523 1.03599445
H -3.59926549 -2.72599050 1.81369423
H -4.18570882 -4.64271096 0.33127363
H -3.18541357 -4.80279370 -1.94799888
H -1.60794356 -3.06070974 -2.73909685
C -1.33402406 0.97075965 -1.62271661
C -2.59471212 1.23665943 -1.06285327
C -3.12550470 2.52995716 -1.10090181
C -2.40879273 3.57353436 -1.69479667
C -1.15823439 3.31731670 -2.26962824
C -0.62863780 2.02288497 -2.24527752
H 0.33604086 1.83116449 -2.72149441
H -0.60254830 4.12044473 -2.76020419
H -2.83108043 4.58080786 -1.72605721
H -4.10921052 2.72098476 -0.66539121
H -3.17199676 0.43482060 -0.60078068
C -0.78983487 1.72934106 3.15492437
C -1.19616784 2.98683637 3.53466702
H -1.57423830 3.14858891 4.54715012
H -0.82744557 0.87966165 3.83628794
H 0.04089892 2.44653414 0.04068967
H -0.58697855 4.59070566 0.58526271
H -1.45121470 5.07997471 2.91060299
58
20
P 1.11025214 1.45122772 -1.20730138
N 0.41335301 -0.13104642 -0.67253159
C 0.52586609 -1.19003113 -1.55353219
C -0.46815118 -2.18559364 -1.64961767
N -0.30538540 -3.23536340 -2.47673972
C 0.76070299 -3.41224139 -3.28527746
C 1.75833004 -2.44708941 -3.26443625
C 1.65134466 -1.35552759 -2.40505985
H 2.45412857 -0.61735303 -2.37267043
H 2.63265576 -2.56522323 -3.90619590
H 0.77800666 -4.30615511 -3.90846963
H -1.04494538 -3.93681937 -2.49127748
H -1.39714864 -2.14602388 -1.08871031
P -0.30602178 -0.24861913 0.97131036
C -0.01979254 -2.03496384 1.37602800
C 1.29122927 -2.38725522 1.75019256
C 1.60553189 -3.70252004 2.09847542
C 0.60791289 -4.68390737 2.10760678
C -0.70462896 -4.34027065 1.77031762
C -1.01724579 -3.02675037 1.40504655
H -2.05103141 -2.77332739 1.15771438
H -1.49343253 -5.09641269 1.79941161
H 0.85019395 -5.70980331 2.39519409
H 2.62858519 -3.95838668 2.38478786
H 2.06935846 -1.62098002 1.78697171
C -2.11817224 -0.16777039 0.63859884
C -2.66370392 0.16578041 -0.61125656
C -4.04402664 0.33342129 -0.76236017
C -4.89642144 0.17143342 0.33261474
C -4.36186952 -0.14974561 1.58575147
C -2.98335919 -0.30741487 1.74104056
H -2.57938057 -0.54082638 2.73091504
H -5.02102498 -0.26780211 2.44918415
H -5.97430231 0.30452391 0.21430265
H -4.45168708 0.60202756 -1.74005871
H -2.00818192 0.32257499 -1.46939521
C -0.21936250 2.61791531 -0.71224119
C -0.46314497 3.05377385 0.60387554
C -1.55553240 3.87872573 0.87806371
C -2.40954390 4.28388251 -0.15386668
C -2.16383206 3.87397323 -1.46773428
C -1.07200974 3.04835797 -1.74549656
H -0.87861999 2.73239926 -2.77480677
H -2.81968499 4.20221194 -2.27754962
H -3.26367104 4.92884981 0.06645826
H -1.74194731 4.20701463 1.90334382
H 0.19717966 2.74404133 1.41532335
C 2.44245906 1.70763911 0.03085957
C 2.81867521 3.00459705 0.42321622
C 3.92778053 3.19904222 1.25139607
C 4.68166963 2.10689429 1.69126656
C 4.32685703 0.81471765 1.29096697
C 3.21976625 0.61763912 0.46264109
H 2.95624745 -0.39742178 0.15630569
H 4.91495318 -0.04371012 1.62527785
H 5.54564328 2.26241458 2.34144409
H 4.20196053 4.21188291 1.55611437
H 2.24192228 3.87046504 0.08943387
58
20'
P 0.81874333 0.37705792 0.19821092
N 0.17508510 -0.36121487 1.49371845
C -0.16289011 -1.64199635 1.69770828
C -0.80054529 -1.95677851 2.93074780
N -1.17483533 -3.21458746 3.22194168
C -0.98820865 -4.27543460 2.40733781
C -0.36194908 -4.04465129 1.18508895
C 0.04798240 -2.76634380 0.83321280
H 0.52031396 -2.61185864 -0.13563997
H -0.20452449 -4.87974405 0.50106781
H -1.33955452 -5.24645729 2.75334659
H -1.62874079 -3.37354539 4.12047468
H -1.00448480 -1.18416539 3.67193192
C 1.33731833 2.02662747 0.73849821
C 0.98304322 2.50670477 2.00755520
C 1.34833874 3.80244032 2.38000358
C 2.05737734 4.61693553 1.49154364
C 2.41018932 4.13618961 0.22543966
C 2.05231029 2.84202730 -0.15482312
H 2.33807225 2.47024958 -1.14211921
H 2.96849889 4.77033913 -0.46685148
H 2.33914522 5.63046122 1.78677096
H 1.07675743 4.17833514 3.36921946
H 0.42857001 1.86141529 2.69008212
C 2.28445029 -0.48818519 -0.46927343
C 3.07641569 -1.21224864 0.44045102
C 4.22175046 -1.87415751 -0.00433340
C 4.58527635 -1.81776467 -1.35485963
C 3.80339290 -1.09546209 -2.26103085
C 2.65420599 -0.43005232 -1.82338494
H 2.05228907 0.13471457 -2.53883250
H 4.08865236 -1.04622596 -3.31443325
H 5.48287808 -2.33601044 -1.70046474
H 4.83602454 -2.43295728 0.70563613
H 2.79692364 -1.25223300 1.49611828
P -0.55004510 0.76380433 -1.56323633
C -1.74967300 1.91696395 -0.77631819
C -2.19061517 2.96939404 -1.59962602
C -3.09847106 3.91688772 -1.11806374
C -3.56527779 3.83241314 0.19590785
C -3.12326955 2.79736664 1.02738324
C -2.22332111 1.84349616 0.54872088
H -1.87607871 1.05112756 1.21371476
H -3.47987452 2.73539719 2.05859428
H -4.27018187 4.57610551 0.57537155
H -3.43549399 4.72556815 -1.77075189
H -1.81993861 3.05025608 -2.62507819
C -1.36082902 -0.89711041 -1.60046094
C -2.52882727 -1.23067075 -0.89416904
C -3.06052964 -2.51997683 -0.98160021
C -2.43552824 -3.49104426 -1.77099704
C -1.28270781 -3.16311422 -2.49284057
C -0.75491690 -1.87197976 -2.41713295
H 0.13693885 -1.62150166 -2.99757860
H -0.80253074 -3.90906379 -3.13095090
H -2.85822488 -4.49637651 -1.84084018
H -3.97422442 -2.76527739 -0.43429252
H -3.03250131 -0.48232943 -0.28084864
58
21 
P 1.18434340 1.45095307 1.18210893
C 2.47023981 1.64090960 -0.11397331
C 2.84683080 2.91559000 -0.57306350
C 3.92749783 3.06034622 -1.44795742
C 4.65177238 1.94089373 -1.86794778
C 4.29803912 0.67148887 -1.39922746
C 3.22048482 0.52345126 -0.52328868
H 2.96102557 -0.47417828 -0.16077698
H 4.86499464 -0.20757194 -1.71589422
H 5.49319331 2.05759230 -2.55477825
H 4.20246107 4.05589689 -1.80446543
H 2.29434893 3.80266238 -0.25454933
C -0.16342564 2.60174009 0.70615541
C -0.43231801 3.04857167 -0.60175157
C -1.53491716 3.86824858 -0.84866791
C -2.37599633 4.25437112 0.20096997
C -2.10670545 3.83199407 1.50619757
C -1.00333003 3.01413573 1.75768572
H -0.79077771 2.68977580 2.78055253
H -2.75350642 4.14395952 2.32947668
H -3.23925532 4.89378070 0.00108355
H -1.74043660 4.20600529 -1.86714931
H 0.21401325 2.74973112 -1.42784912
N 0.43638686 -0.14888724 0.70581747
C 0.57054755 -1.19323159 1.57000322
C 1.67627173 -1.27979254 2.47850474
C 1.81525070 -2.35495941 3.31795137
N 0.90180609 -3.36038668 3.31359387
C -0.17792266 -3.32184045 2.49003036
C -0.36716024 -2.27258184 1.62835913
H -1.26286643 -2.26173206 1.01648233
H -0.88162513 -4.15230502 2.56273173
H 1.02546338 -4.15142417 3.94027134
H 2.65662874 -2.45778451 4.00495042
H 2.43381369 -0.49765149 2.50186418
P -0.36350522 -0.22239156 -0.91959625
C -0.10524705 -1.98014277 -1.43400948
C 1.18349136 -2.31049465 -1.89513971
C 1.46479779 -3.59597302 -2.36258959
C 0.45419621 -4.56245129 -2.40780054
C -0.83774926 -4.23583206 -1.98418403
C -1.11660783 -2.95553268 -1.49765336
H -2.13288901 -2.71618045 -1.17569642
H -1.63585354 -4.98069371 -2.03513239
H 0.66973631 -5.56378167 -2.78832716
H 2.47086080 -3.83763271 -2.71405620
H 1.96844312 -1.55038793 -1.90694350
C -2.15268700 -0.13109864 -0.49891962
C -2.64267200 0.12316773 0.79133691
C -4.01311238 0.29784159 1.00726386
C -4.90971177 0.22169155 -0.06137559
C -4.42990301 -0.02095942 -1.35352958
C -3.06124890 -0.18512853 -1.57369101
H -2.69946727 -0.35715336 -2.59198843
H -5.12381941 -0.07279090 -2.19592754
H -5.98010380 0.35875513 0.10895558
H -4.37905699 0.50054925 2.01677997
H -1.95434762 0.20476639 1.63375130
58
21'
P 0.83438806 0.37940719 0.17118932
N 0.17543149 -0.33251084 1.48700788
C -0.16516023 -1.59194081 1.72462327
C -0.86707006 -1.88266401 2.95250357
C -1.26947799 -3.15130437 3.25855642
N -1.00800233 -4.18808526 2.41022494
C -0.33518789 -3.98359520 1.24355037
C 0.09728812 -2.73712731 0.88713017
H 0.61537174 -2.62213925 -0.06195094
H -0.17030690 -4.85998720 0.61536111
H -1.31773319 -5.12372385 2.65271145
H -1.80862058 -3.39606625 4.17515491
H -1.08200389 -1.06239485 3.63762785
C 2.29361378 -0.49830468 -0.48671606
C 3.11295935 -1.17487962 0.43541591
C 4.25772660 -1.83875376 -0.00710563
C 4.59257570 -1.83159281 -1.36639945
C 3.78276785 -1.15670646 -2.28441204
C 2.63386653 -0.48877088 -1.84969919
H 2.01025973 0.04048329 -2.57373111
H 4.04583053 -1.14619935 -3.34464149
H 5.49009758 -2.35151168 -1.70967336
H 4.89384313 -2.36089967 0.71140497
H 2.85500670 -1.18004179 1.49736444
C 1.35979999 2.03280670 0.68610252
C 2.10209085 2.81851690 -0.21188706
C 2.46284697 4.11879625 0.14347689
C 2.08681540 4.63409330 1.38927053
C 1.35113053 3.84873083 2.28229984
C 0.98097804 2.54751518 1.93475233
H 0.40523725 1.92580235 2.62149919
H 1.06207917 4.25152950 3.25578363
H 2.37174003 5.65212815 1.66531067
H 3.04214038 4.73045482 -0.55177105
H 2.40723210 2.41846023 -1.18224185
P -0.57710881 0.71780743 -1.56169724
C -1.39154055 -0.94016968 -1.53375886
C -2.54226815 -1.25250691 -0.79038716
C -3.07992992 -2.54140200 -0.83438041
C -2.47826046 -3.53211024 -1.61745009
C -1.34260890 -3.22566287 -2.37550162
C -0.80849740 -1.93592523 -2.34195892
H 0.06964400 -1.70214079 -2.94974175
H -0.88194124 -3.98756841 -3.00914941
H -2.90788286 -4.53634190 -1.65648877
H -3.98025527 -2.76970062 -0.25847452
H -3.02868094 -0.48924310 -0.18196381
C -1.74735551 1.90264097 -0.78014746
C -2.21135116 1.85818555 0.54971985
C -3.09103967 2.83482916 1.01958611
C -3.52114397 3.86432370 0.17493797
C -3.06308553 3.92038511 -1.14358841
C -2.17587561 2.94961477 -1.61713112
H -1.81232119 3.00787720 -2.64664281
H -3.39098818 4.72456476 -1.80636237
H -4.21017112 4.62597278 0.54785325
H -3.44072271 2.79465026 2.05415462
H -1.87312117 1.07158779 1.22591482
70
22
C 1.91045352 1.36635278 1.21641968
C 3.17362869 1.38956453 0.59814347
C 3.83011723 2.60253110 0.37204088
C 3.23156787 3.80951795 0.75220557
C 1.97829861 3.79676425 1.37198538
C 1.32738758 2.58330655 1.61145260
H 0.35063974 2.58581366 2.09827929
H 1.50210087 4.73299186 1.67415661
H 3.74406590 4.75739182 0.56756447
H 4.80964105 2.60572813 -0.11341513
H 3.63995572 0.45609959 0.27891062
P 0.90308128 -0.16631575 1.51092467
C 2.19449443 -1.48365748 1.41376147
C 3.22598371 -1.44389862 2.37241263
C 4.18472329 -2.45593784 2.43602486
C 4.12507062 -3.53845269 1.55022516
C 3.10006569 -3.59536656 0.60351884
C 2.14234797 -2.57736221 0.53507346
H 1.35748141 -2.64359513 -0.21802572
H 3.04269418 -4.43365324 -0.09574907
H 4.87445524 -4.33250369 1.60035145
H 4.98177079 -2.40082000 3.18230072
H 3.28539586 -0.60493542 3.07239523
N 0.00005575 -0.33954071 -0.00013611
P -1.76029760 -0.16942409 0.02721954
C -2.31933425 -1.49110145 1.19039891
C -3.66566388 -1.45569823 1.60360054
C -4.19822361 -2.47119284 2.39896250
C -3.39902434 -3.55299627 2.78754051
C -2.06629833 -3.60568845 2.37379173
C -1.53001781 -2.58414073 1.58190049
H -0.48507502 -2.64717846 1.27913227
H -1.43030556 -4.44343478 2.67159110
H -3.81568339 -4.34982780 3.40887166
H -5.24335753 -2.41941194 2.71558722
H -4.30339043 -0.61745334 1.30692093
C -2.01132740 1.36049811 1.05052841
C -2.11149132 1.38021730 2.45337427
C -2.24545210 2.59155224 3.13760638
C -2.27311971 3.80033153 2.43215069
C -2.17957926 3.79102257 1.03710351
C -2.05988915 2.57925992 0.35100936
H -1.99049152 2.58460878 -0.73809398
H -2.20158805 4.72860908 0.47581998
H -2.37061418 4.74687191 2.97044993
H -2.31785749 2.59201556 4.22843100
H -2.07065842 0.44538426 3.01475705
P 0.85689394 -0.16515141 -1.53768867
C 0.13096276 -1.48493150 -2.60694234
C 0.44721884 -1.44565838 -3.97918238
C 0.02560529 -2.45892724 -4.84112196
C -0.71061234 -3.54225492 -4.34672037
C -1.01960173 -3.59872497 -2.98604352
C -0.60275981 -2.57944205 -2.12258134
H -0.86377826 -2.64534101 -1.06662247
H -1.59560987 -4.43768390 -2.58686504
H -1.03975329 -4.33730372 -5.02063666
H 0.27465492 -2.40416075 -5.90424000
H 1.02294561 -0.60605896 -4.38043075
C 0.09466487 1.36519619 -2.26421270
C -1.07218150 1.38482923 -3.04940279
C -1.59972665 2.59616701 -3.50515800
C -0.97490682 3.80505927 -3.17690173
C 0.18844442 3.79587763 -2.40132184
C 0.72479779 2.58408652 -1.95703176
H 1.63477423 2.58946877 -1.35452154
H 0.68542493 4.73360860 -2.14006124
H -1.39388729 4.75164484 -3.52851440
H -2.50975702 2.59658268 -4.11093088
H -1.57873278 0.44977058 -3.29394810
70
22'
P 0.73124302 1.09593344 -0.24023070
N 0.69219661 -0.33073943 0.43778291
P 0.75333704 -1.88286470 -0.27155421
C 1.88516394 -2.73183596 0.93109031
C 2.09230991 -4.11695408 0.80285449
C 2.97866309 -4.78644201 1.64811480
C 3.68536888 -4.07841769 2.62899594
C 3.49239065 -2.70062895 2.75875245
C 2.59645883 -2.03081424 1.91638953
H 2.42834896 -0.95602817 2.02156236
H 4.03842603 -2.14164876 3.52423326
H 4.38397671 -4.60150972 3.28750406
H 3.12302987 -5.86522302 1.54131823
H 1.54711754 -4.67834988 0.03689768
C -0.87068518 -2.57647442 0.32213002
C -1.20524659 -2.63780462 1.68628781
C -2.47633055 -3.05384851 2.08562732
C -3.43395995 -3.41021965 1.12532519
C -3.10953527 -3.35455866 -0.23204536
C -1.83157900 -2.94260284 -0.63007886
H -1.58789847 -2.87877591 -1.69289926
H -3.85287765 -3.62314720 -0.98742238
H -4.43132116 -3.73013249 1.43910372
H -2.72627874 -3.09975693 3.14948683
H -0.46394990 -2.34491588 2.43431021
C 0.85024699 2.34483182 1.08583030
C 0.47660929 1.97127976 2.38513988
C 0.45828453 2.92708242 3.40321599
C 0.81060247 4.25293919 3.13023929
C 1.18766936 4.62479277 1.83526498
C 1.20611814 3.67386049 0.81161643
H 1.50361542 3.96945977 -0.19725218
H 1.47018771 5.65866606 1.62121502
H 0.79299171 4.99935289 3.92871079
H 0.16084630 2.63565593 4.41364830
H 0.19505479 0.93364471 2.57451814
C 2.14324687 1.38139021 -1.38541881
C 2.11731535 2.33018817 -2.42136447
C 3.22900953 2.49080666 -3.25359823
C 4.36906921 1.70414795 -3.06094588
C 4.39707640 0.75452986 -2.03423688
C 3.28963934 0.59001009 -1.19910641
H 3.31205376 -0.15532567 -0.40093642
H 5.28403631 0.13400105 -1.88408193
H 5.23559298 1.82797585 -3.71558753
H 3.20112766 3.22959885 -4.05853284
H 1.22457448 2.93821999 -2.58786090
P -1.11421386 1.89158124 -1.33671928
C -1.59179683 0.41131509 -2.33358560
C -2.93820765 0.01144328 -2.42073552
C -3.32207731 -1.01458659 -3.28695043
C -2.37048631 -1.66100648 -4.08221385
C -1.03016047 -1.27265060 -4.00292083
C -0.64309278 -0.24296429 -3.14138320
H 0.41058537 0.04081050 -3.10219865
H -0.27367248 -1.77798349 -4.60821918
H -2.67132792 -2.46741087 -4.75567843
H -4.37249712 -1.31309451 -3.33545053
H -3.69435848 0.49977636 -1.80238318
C -2.19659261 1.81361593 0.15561724
C -2.56459865 3.03692339 0.74202160
C -3.28354237 3.06170276 1.94006647
C -3.64802136 1.86305598 2.56071679
C -3.29087333 0.64062022 1.98083244
C -2.56651824 0.61241583 0.78755385
H -2.27440041 -0.34635700 0.36129022
H -3.56134291 -0.30342176 2.45936397
H -4.20988356 1.88110582 3.49840891
H -3.55684420 4.01971090 2.38960147
H -2.27082643 3.97595609 0.26537519
73
23-Me
P 0.45043199 -0.64865265 -0.33175129
N -0.04072311 -0.69868368 1.35193782
P -1.67805351 -0.23039625 1.77418127
C -2.70761384 -1.22606763 0.61561468
C -2.37765944 -2.57300003 0.36141920
C -3.20513010 -3.38754794 -0.40090280
C -4.40567726 -2.88297936 -0.93275713
C -4.75928540 -1.55042355 -0.67684891
C -3.91405671 -0.74112883 0.09325955
H -4.21008740 0.29495256 0.27661627
H -5.68336955 -1.12677394 -1.07065375
O -5.14505025 -3.75230102 -1.66927241
C -6.36156425 -3.31630369 -2.23068774
H -6.78205484 -4.17285455 -2.77529848
H -7.08346523 -2.99668913 -1.45617087
H -6.21365549 -2.48047587 -2.93971093
H -2.94656000 -4.42864206 -0.60562890
H -1.44997820 -2.98452355 0.76545227
C -1.77314909 1.48314148 1.07264414
C -1.80935413 1.79231547 -0.29584869
C -1.57622537 3.08937736 -0.75897427
C -1.30547369 4.11734294 0.15719003
C -1.34310362 3.84183646 1.53419238
C -1.56939529 2.54276129 1.97792727
H -1.55430980 2.33556858 3.05219077
H -1.15844622 4.66028715 2.23313111
O -0.98335534 5.39075889 -0.19058647
C -0.86316558 5.72295205 -1.56080020
H -0.60545555 6.79006991 -1.59870821
H -1.81206799 5.56662779 -2.10437281
H -0.05984650 5.14493732 -2.04908813
H -1.56138292 3.27438940 -1.83260013
H -1.97364103 0.99712299 -1.02619895
C 0.88085650 -1.09963057 2.45156657
C 0.81502931 -0.18990431 3.68661575
H -0.14570148 -0.29170748 4.21260172
H 0.94247362 0.87041720 3.42163571
H 1.61866483 -0.46325273 4.38962423
C 0.66265294 -2.56534122 2.84475854
H 0.80532350 -3.22664547 1.97797623
H -0.36117736 -2.70920148 3.22860149
H 1.36866267 -2.87549910 3.63270746
H 1.89777221 -1.00693251 2.04104476
C 1.80445861 -1.89857817 -0.42511319
C 3.16578895 -1.61382459 -0.25145289
C 4.14208317 -2.61151841 -0.35332568
C 3.76047997 -3.93314566 -0.63312581
O 4.61989320 -4.97497358 -0.74882381
C 6.00246850 -4.75362702 -0.57934015
H 6.49481086 -5.72617500 -0.71487055
H 6.23787193 -4.37141635 0.43104303
H 6.40109871 -4.04369410 -1.32728387
C 2.39815565 -4.23283111 -0.82107163
C 1.44305278 -3.22840505 -0.72708804
H 0.39001558 -3.47422709 -0.89332695
H 2.12300648 -5.26408413 -1.05134753
H 5.18992572 -2.34589282 -0.21228177
H 3.47876879 -0.58947692 -0.03368444
C 1.36253476 0.95212666 -0.50032572
C 1.68362316 1.38596356 -1.80344607
C 2.09859101 2.68960576 -2.04918292
C 2.18734304 3.61394344 -0.99213695
C 1.91978998 3.18757637 0.31442166
C 1.51151218 1.86941289 0.54374227
H 1.24443518 1.57595612 1.55730679
H 1.97415469 3.87735800 1.15586840
O 2.49921274 4.89258004 -1.33772639
C 2.49634121 5.88861924 -0.33470305
H 2.72673814 6.83798188 -0.83753664
H 1.50933406 5.96571517 0.15516443
H 3.26747040 5.69898311 0.43434153
H 2.32565093 3.03481602 -3.06026590
H 1.57033345 0.69856378 -2.64807790
73
23-Me'
P 0.50320787 -0.60380953 0.31571355
N 0.01188029 -0.64734413 -1.36817678
C 0.93612621 -1.03577020 -2.47004511
C 0.85944927 -0.12340133 -3.70248254
H 0.97462557 0.93747416 -3.43408457
H -0.10010827 -0.23475637 -4.22867760
H 1.66626597 -0.38525100 -4.40617263
C 0.73274404 -2.50265443 -2.86698488
H 0.88366228 -3.16420248 -2.00173336
H 1.44095963 -2.80313248 -3.65667681
H -0.29014878 -2.65604887 -3.24965917
H 1.95275434 -0.93355450 -2.06129968
P -1.62891298 -0.18911873 -1.78655940
C -1.73674514 1.52007698 -1.07632218
C -1.54234978 2.58568821 -1.97665265
C -1.32474928 3.88411489 -1.52674666
C -1.28661278 4.15298286 -0.14843479
C -1.54846510 3.11851210 0.76300660
C -1.77306738 1.82215559 0.29377701
H -1.93044622 1.02217187 1.02038735
H -1.53280678 3.29819903 1.83752175
O -0.97266954 5.42674582 0.20511551
C -0.85225295 5.75307056 1.57672976
H -0.60281928 6.82197194 1.61939902
H -1.79878236 5.58669177 2.12146664
H -0.04341683 5.17894878 2.06045706
H -1.14710302 4.70737202 -2.22184744
H -1.52752531 2.38409520 -3.05198996
C -2.64992505 -1.19852932 -0.63202580
C -3.86017992 -0.72580359 -0.10745302
C -4.69857692 -1.54513015 0.65953985
C -4.33399623 -2.87576291 0.90995052
C -3.12934794 -3.36806140 0.37585708
C -2.30865464 -2.54358070 -0.38321047
H -1.37722907 -2.94539829 -0.78843841
H -2.86232233 -4.40787514 0.57642663
O -5.06602136 -3.75431923 1.64318048
C -6.28619509 -3.33060588 2.20613525
H -6.14531245 -2.49636758 2.91844159
H -7.01061406 -3.01392997 1.43277730
H -6.69970464 -4.19271406 2.74733485
H -5.62601001 -1.13067044 1.05526165
H -4.16464399 0.30860076 -0.28636645
C 1.86508337 -1.84597863 0.40248262
C 1.51445484 -3.16821397 0.71595110
C 2.47193250 -4.18340920 0.80168628
C 3.82632005 -3.87752389 0.58826741
C 4.19602291 -2.55233160 0.29547841
C 3.22956276 -1.55658705 0.20424967
H 3.53657517 -0.53236282 -0.02206268
H 5.25512377 -2.33434623 0.14281977
O 4.83728588 -4.77833291 0.65048171
C 4.54524663 -6.12771791 0.93899691
H 3.87797573 -6.57640305 0.18016130
H 4.07797546 -6.24492601 1.93409932
H 5.50350093 -6.66465711 0.93138477
H 2.15409462 -5.19757131 1.04384862
H 0.46453908 -3.41544517 0.89976471
C 1.40541716 1.00149919 0.49158636
C 1.72719225 1.42951001 1.79637767
C 2.13329222 2.73460832 2.04896926
C 2.21246552 3.66600426 0.99737347
C 1.94471367 3.24563178 -0.31112279
C 1.54518176 1.92604036 -0.54738028
H 1.27778270 1.63697511 -1.56214951
H 1.99228882 3.94072888 -1.14859799
O 2.51547404 4.94485414 1.34998033
C 2.50669539 5.94611260 0.35222745
H 3.27808548 5.76437636 -0.41843437
H 1.51887959 6.02079750 -0.13647065
H 2.73267316 6.89399600 0.85983887
H 2.36115602 3.07516059 3.06144209
H 1.62164940 0.73611635 2.63707633
69
24-Me
P -0.50876422 0.20318458 0.10279911
N -0.01747745 0.40874247 -1.56363729
P 1.68555637 0.53213679 -1.95115299
C 2.43453487 -0.83077967 -0.92709545
C 2.47724918 -2.10086148 -1.52812211
C 2.88270889 -3.22313490 -0.80685745
C 3.27653398 -3.08228434 0.52789531
C 3.29416104 -1.81696741 1.12536639
C 2.87082446 -0.69980352 0.40253123
H 2.85338449 0.27558654 0.89086864
H 3.61402767 -1.71199582 2.16366040
C 3.57088253 -4.31316294 1.34529989
F 4.35531540 -4.04991352 2.40134819
F 2.42192814 -4.84451035 1.83087589
F 4.16452611 -5.27332971 0.61871416
H 2.88765670 -4.20946308 -1.27454206
H 2.16494313 -2.21972917 -2.56815308
C 2.25013592 2.03863130 -1.05163571
C 3.63508562 2.24093458 -0.89304605
C 4.12551665 3.40972246 -0.31492826
C 3.23672903 4.40723282 0.10557366
C 1.86141448 4.22902887 -0.06454356
C 1.37404461 3.05475978 -0.64208044
H 0.29928459 2.93396726 -0.77024390
H 1.16925494 5.01108674 0.25274765
C 3.76631279 5.64440929 0.78509128
F 2.93368065 6.69067391 0.64366510
F 3.92989884 5.44709971 2.10848167
F 4.96528102 6.00773693 0.29397487
H 5.20089066 3.55558223 -0.19579789
H 4.34186241 1.47274158 -1.21927282
C -0.92641830 0.06409608 -2.70023045
C -0.67420130 -1.33951118 -3.26588791
H -1.46861051 -1.61243314 -3.97875664
H 0.28433024 -1.37363342 -3.80839084
H -0.65264018 -2.09603733 -2.46963395
C -0.87991866 1.11918176 -3.81059623
H 0.10692849 1.13777212 -4.29840908
H -1.08395782 2.12821815 -3.42301128
H -1.63269243 0.88934983 -4.58132670
H -1.94113073 0.07706185 -2.27355342
C -1.19590866 -1.52641529 0.15192390
C -0.32177505 -2.52748928 0.60771541
C -0.69996404 -3.87082337 0.60766001
C -1.97572775 -4.22788772 0.16103739
C -2.86950948 -3.24123610 -0.27414864
C -2.48201509 -1.90120428 -0.27584374
H -3.19112505 -1.14377578 -0.61666606
H -3.86407558 -3.52722838 -0.62193080
C -2.41174615 -5.67174017 0.20354347
F -2.99161388 -5.97545059 1.38058960
F -1.37332109 -6.51088008 0.04704057
F -3.30929317 -5.94969891 -0.75974262
H 0.00210524 -4.63332308 0.94958078
H 0.67341635 -2.25906966 0.96202637
C -2.06251179 1.19547519 0.23453612
C -2.37301396 2.26440596 -0.62125264
C -3.49555975 3.06407272 -0.39484242
C -4.32762936 2.80787500 0.69772387
C -4.02659890 1.75307986 1.56863072
C -2.90457726 0.95980842 1.33943977
H -2.68375946 0.14135000 2.03000589
H -4.66930667 1.56067224 2.42986845
C -5.57518856 3.62722100 0.91034876
F -5.44823644 4.87067665 0.41398518
F -5.88349837 3.73721946 2.21471702
F -6.64011455 3.06783920 0.30158640
H -3.72433470 3.89186467 -1.06865862
H -1.73704579 2.47622062 -1.48029905
69
24-Me'
P 0.38434207 0.64832129 0.46008453
N 0.55388680 -0.08557817 1.83573117
C 1.73499700 -0.65252289 2.46951483
C 1.79477675 -0.16263281 3.92362391
H 1.86697979 0.93498641 3.97474930
H 0.87902448 -0.46166893 4.45869793
H 2.66370862 -0.58936974 4.45067721
C 1.70599604 -2.18703028 2.43145969
H 0.80162333 -2.55759269 2.94136629
H 1.69530957 -2.55789027 1.39878325
H 2.58993943 -2.61624570 2.93038818
H 2.67062044 -0.32572621 1.96909182
C 1.55601508 2.03833700 0.13171626
C 2.08838588 2.69095958 1.25627961
C 2.98413881 3.74847091 1.09999305
C 3.35605812 4.16209859 -0.18409961
C 2.82912480 3.52165497 -1.31026705
C 1.93482348 2.46087181 -1.15279656
H 1.53580664 1.96002947 -2.03780097
H 3.11657519 3.85558006 -2.30887741
C 4.37223982 5.26673192 -0.35385163
F 5.62474044 4.77367227 -0.38327985
F 4.31866131 6.15124181 0.65607002
F 4.18589161 5.94203288 -1.50082857
H 3.39189885 4.25921964 1.97426188
H 1.79229347 2.36614479 2.25530434
C -1.31142062 1.31702718 0.38942854
C -2.26526024 0.77534539 1.26253584
C -3.61714699 1.05570520 1.07551536
C -4.01551483 1.88924327 0.02473839
C -3.06264829 2.48437554 -0.80905404
C -1.70908329 2.19393684 -0.62989812
H -0.96983908 2.63528932 -1.30271087
H -3.38331966 3.15459556 -1.60832904
C -5.48524466 2.05013074 -0.27071732
F -5.92766700 1.03632938 -1.05112784
F -5.74844897 3.19168846 -0.92962826
F -6.23023365 2.03778121 0.84426644
H -4.36891666 0.59662719 1.71818817
H -1.92882427 0.10393348 2.05393294
P 0.34505682 -0.52625409 -1.57202208
C -1.23735921 -1.37545994 -1.14860380
C -2.37011264 -0.95606856 -1.86939179
C -3.65235927 -1.33058463 -1.47075229
C -3.81400412 -2.15436345 -0.35272020
C -2.69516512 -2.61983426 0.34707302
C -1.41429914 -2.22695884 -0.04186503
H -0.55613490 -2.54272461 0.55125721
H -2.82949400 -3.26508754 1.21712673
C -5.20201946 -2.44859327 0.15632206
F -5.25423713 -3.60076688 0.84598925
F -6.09969582 -2.52339002 -0.83802659
F -5.62562789 -1.47263402 0.99404874
H -4.52810256 -0.96176757 -2.00593189
H -2.24856977 -0.29321896 -2.72940054
C 1.67348514 -1.73832268 -1.17542841
C 1.48872409 -3.12794657 -1.27997591
C 2.52641089 -4.00948901 -0.97318222
C 3.76827126 -3.51450787 -0.56475988
C 3.98216387 -2.13286883 -0.50475385
C 2.94738447 -1.25483352 -0.81744996
H 3.13443883 -0.17972377 -0.75955640
H 4.95837483 -1.74671559 -0.20564093
C 4.85222219 -4.45756805 -0.11141078
F 4.80769747 -4.63913254 1.22474487
F 6.07858379 -3.98677461 -0.40055415
F 4.73577631 -5.67095312 -0.67774295
H 2.36872058 -5.08731931 -1.04189849
H 0.52138798 -3.53173528 -1.58457343
60
25
P 1.56417770 -1.05212326 -1.23538453
N 0.31555589 -0.14683678 -0.38448710
P -0.48825113 -0.78305341 1.06050087
C -0.40349385 0.65653893 2.22156071
C 0.42137236 0.49807344 3.34937490
C 0.60492690 1.54687081 4.25618358
C -0.03737649 2.77038948 4.04702201
C -0.86850816 2.93885854 2.93370976
C -1.05266335 1.89080786 2.02942094
H -1.70813223 2.03495862 1.16925881
H -1.37489380 3.89303059 2.76679303
H 0.10579861 3.59287197 4.75267296
H 1.24911345 1.40629116 5.12805172
H 0.93060570 -0.45585719 3.51165009
C -2.27334649 -0.84079324 0.57967289
C -2.62495018 -1.49913672 -0.61544204
C -3.96402597 -1.68994520 -0.95818252
C -4.98126068 -1.24426719 -0.10581673
C -4.64481020 -0.61288030 1.09376902
C -3.30244101 -0.41471657 1.43681395
H -3.06242685 0.08026475 2.38000274
H -5.43064355 -0.26553878 1.76979933
H -6.03010977 -1.39338162 -0.37452578
H -4.21290152 -2.19461561 -1.89540489
H -1.84503833 -1.85863341 -1.28882479
C 0.07524598 1.17809123 -0.85776632
C 1.04994135 2.17755626 -0.67875065
C 0.82045863 3.48527452 -1.09605050
C -0.40234802 3.79577523 -1.69436515
C -1.38368936 2.82376942 -1.89946628
C -1.13741515 1.51612836 -1.48767983
H -1.89026233 0.74618212 -1.64591047
H -2.31871829 3.10251124 -2.38459251
N -0.66208682 5.18335401 -2.12356015
O 0.21989592 6.00817297 -1.93887340
O -1.74472972 5.42499017 -2.63539700
H 1.56261682 4.27047855 -0.95562924
H 1.99261940 1.92048168 -0.19318602
C 2.73421444 -1.54691386 0.10508107
C 2.97738898 -0.70040635 1.20036680
C 3.95986803 -1.01435222 2.14310453
C 4.72504747 -2.17598678 2.00279648
C 4.50262202 -3.01883814 0.90899891
C 3.51931395 -2.70627110 -0.03343226
H 3.35567698 -3.37950686 -0.87916383
H 5.09601189 -3.92910901 0.78902307
H 5.49192204 -2.42342601 2.74110399
H 4.12339823 -0.34657387 2.99316668
H 2.38526574 0.20680561 1.33211564
C 0.68200795 -2.63796420 -1.60433056
C 0.15420445 -2.76471309 -2.90136018
C -0.63910486 -3.86368623 -3.24593848
C -0.90593131 -4.85505887 -2.29691962
C -0.37093813 -4.74831722 -1.00814112
C 0.41925765 -3.64949195 -0.66250412
H 0.82185978 -3.56862551 0.34857817
H -0.57710686 -5.52235832 -0.26445825
H -1.52789288 -5.71401970 -2.56184292
H -1.04630154 -3.94660808 -4.25692568
H 0.35857363 -1.98754307 -3.64367570
60
25'
C -1.19419347 3.24093067 -2.19770134
C -0.45528112 4.07425076 -1.34717698
C 0.56154263 3.54909639 -0.54048814
C 0.82128809 2.18884133 -0.56281952
C 0.06113744 1.30161960 -1.37359753
N 0.21610824 -0.06060453 -1.40921385
P 0.74505090 -1.07826301 -0.30057945
C 2.50627622 -0.87890099 0.18740940
C 3.34912632 -0.23964708 -0.73733596
C 4.70282419 -0.06210613 -0.44460751
C 5.22390765 -0.51869805 0.77098321
C 4.38876624 -1.15448611 1.69487330
C 3.03243127 -1.33481699 1.40725591
H 2.38492854 -1.82376771 2.13902523
H 4.79261298 -1.50896582 2.64649728
H 6.28282070 -0.37508011 1.00017350
H 5.35238914 0.43896354 -1.16651135
H 2.93361457 0.12553542 -1.67977350
C 0.57578396 -2.75198970 -0.99705034
C -0.17078499 -2.93589671 -2.16965432
C -0.36407014 -4.22482986 -2.67230175
C 0.17906258 -5.32890273 -2.00761931
C 0.92438590 -5.14517556 -0.83790200
C 1.12408484 -3.85936599 -0.33102120
H 1.71328335 -3.72297814 0.57873819
H 1.35394657 -6.00581314 -0.31935256
H 0.02332098 -6.33610389 -2.40256946
H -0.94434223 -4.36726989 -3.58738016
H -0.58710385 -2.06085499 -2.67130182
P -0.40484606 -1.24112341 1.66412842
C -2.02393006 -1.76931119 0.95232832
C -2.64290200 -2.86068819 1.58805798
C -3.85458825 -3.37160044 1.11399072
C -4.46129524 -2.80110265 -0.00790336
C -3.85172950 -1.72010172 -0.65354342
C -2.64208467 -1.20565878 -0.18196864
H -2.16914343 -0.37913908 -0.71262214
H -4.31829330 -1.27442326 -1.53580863
H -5.40763687 -3.20021874 -0.38204398
H -4.32252893 -4.21888910 1.62156169
H -2.16822762 -3.31631052 2.46135762
C -0.55121310 0.56425297 2.03348171
C 0.54219517 1.15321302 2.69809662
C 0.54561919 2.51830834 2.98945139
C -0.55098600 3.31302014 2.64078500
C -1.65708871 2.72840716 2.01784599
C -1.66153307 1.36446767 1.71752017
H -2.53122105 0.93197352 1.22294013
H -2.51873459 3.34255293 1.74551385
H -0.54284714 4.38587228 2.84687333
H 1.41031037 2.96392960 3.48777405
H 1.40686863 0.54334614 2.97379257
C -0.93167422 1.87947757 -2.21329775
H -1.50336226 1.21266718 -2.86218067
H 1.59841669 1.79034411 0.08840614
H 1.12186383 4.21980328 0.10929874
N -0.76530524 5.49700230 -1.27609849
O -0.15992803 6.17666843 -0.45282063
O -1.62105138 5.93968693 -2.03419917
H -1.97255239 3.67961200 -2.82205239
62
26
P -1.05781682 -1.41431846 -1.37090427
N -0.01707484 -0.38667337 -0.40431976
P -0.55560073 0.33967354 1.11102340
C 0.87091056 -0.00186387 2.24073334
C 0.63414314 -0.89661418 3.29896773
C 1.66502592 -1.26732297 4.16858358
C 2.94886197 -0.74414298 3.99078682
C 3.19643976 0.15291136 2.94547297
C 2.16688914 0.52277027 2.07759660
H 2.37322760 1.22134205 1.26499497
H 4.19933323 0.56290927 2.80070373
H 3.75739425 -1.03315721 4.66755255
H 1.46366318 -1.96384219 4.98677769
H -0.36823852 -1.31197163 3.43539268
C -0.40665114 2.15857002 0.79629789
C 0.12305955 3.05028369 1.74510518
C 0.07708931 4.43267467 1.53184720
C -0.50452481 4.94931418 0.37160932
C -1.05218618 4.07208724 -0.57168314
C -1.01118990 2.69358906 -0.35808608
H -1.45116592 2.02567718 -1.10032185
H -1.52043988 4.46193370 -1.47948362
H -0.53668020 6.02911958 0.20471517
H 0.50313020 5.10773109 2.27909374
H 0.58086885 2.66901492 2.66024399
C 1.32732538 -0.22337161 -0.88344297
C 2.28260038 -1.23529519 -0.67694063
C 3.59792589 -1.07733200 -1.09581197
C 4.00218308 0.11019124 -1.73057559
C 3.05756593 1.12409378 -1.95163535
C 1.73261586 0.94632148 -1.53602955
H 1.00538840 1.73790000 -1.71252434
H 3.33347150 2.05283345 -2.45113657
O 5.30982835 0.18019837 -2.09145671
C 5.78413226 1.34008976 -2.73580147
H 6.85348682 1.17819207 -2.92886347
H 5.27064224 1.51739220 -3.69907215
H 5.66766775 2.24071703 -2.10440363
H 4.34314612 -1.85870460 -0.93492543
H 1.98168756 -2.15388106 -0.16965229
C -1.69721540 -2.65154708 -0.15452537
C -2.93833112 -3.27975465 -0.36609129
C -3.37098914 -4.30902620 0.47435334
C -2.56901659 -4.73552587 1.53796756
C -1.32786911 -4.12764836 1.74976063
C -0.89439030 -3.09933949 0.90872849
H 0.07440042 -2.63223321 1.09386242
H -0.69059009 -4.45117193 2.57724283
H -2.90989448 -5.53793663 2.19720513
H -4.34308234 -4.77762416 0.29874541
H -3.58120037 -2.95517110 -1.18877640
C -2.54031849 -0.33068655 -1.63762283
C -3.51310333 -0.04301172 -0.66293460
C -4.51693417 0.89384330 -0.91973817
C -4.56745540 1.55381281 -2.15291123
C -3.61565736 1.26544784 -3.13539204
C -2.61214560 0.32540671 -2.87898758
H -1.86474874 0.10434571 -3.64677323
H -3.65520050 1.77073507 -4.10400785
H -5.35142196 2.29021472 -2.34818284
H -5.25983378 1.11662113 -0.14940102
H -3.47378708 -0.54288888 0.30643734
62
26'
P -0.86156316 0.91994866 -0.15032307
N -0.02214355 0.51730636 -1.42874855
C 1.29378972 0.09807881 -1.57021838
C 2.34784593 0.40992566 -0.68714579
C 3.64460951 -0.07478060 -0.88053474
C 3.93696506 -0.88674488 -1.98478374
C 2.90773614 -1.19149425 -2.89079632
C 1.61947732 -0.71018100 -2.68754412
H 0.82162761 -0.95674623 -3.39200744
H 3.14666858 -1.82061223 -3.75133541
O 5.16460094 -1.42137636 -2.25681631
C 6.22236824 -1.17017641 -1.36667373
H 6.00740148 -1.54698619 -0.34811707
H 7.10240502 -1.69823975 -1.76049872
H 6.45967916 -0.09137082 -1.29350225
H 4.40953054 0.17980921 -0.14675251
H 2.14994935 1.02431432 0.19153179
C -0.38683551 2.51637802 0.63672095
C 0.42768488 3.37237027 -0.12195741
C 0.83297066 4.60250445 0.40214420
C 0.42856337 4.98715103 1.68460397
C -0.38124635 4.13754947 2.44568153
C -0.78635220 2.90440535 1.92677706
H -1.40127615 2.23863812 2.53734080
H -0.69504046 4.43284032 3.45016295
H 0.74812419 5.94890997 2.09406706
H 1.47011829 5.26167880 -0.19286406
H 0.74528003 3.05947513 -1.11949398
C -2.60178209 1.06036297 -0.68265382
C -3.57340994 1.66497132 0.12950119
C -4.91311829 1.66593697 -0.26730246
C -5.28789396 1.06149921 -1.47165016
C -4.31934002 0.46103116 -2.28264676
C -2.97846127 0.45804032 -1.89231715
H -2.20631320 -0.00546375 -2.50843776
H -4.60933672 -0.01107113 -3.22477457
H -6.33699983 1.06032578 -1.77884118
H -5.66599178 2.14140640 0.36640669
H -3.29191167 2.14300485 1.06968023
P -1.09258218 -0.54178771 1.61301105
C -1.72582146 -1.92420549 0.56828586
C -1.07229351 -2.43653581 -0.57052420
C -1.68898062 -3.41204031 -1.35700181
C -2.96481146 -3.88344135 -1.02925065
C -3.62430948 -3.37848498 0.09465145
C -3.00771486 -2.40638693 0.88740135
H -3.53133255 -2.00651120 1.75995094
H -4.62266065 -3.73912097 0.35523315
H -3.44549542 -4.64249040 -1.65209567
H -1.16992054 -3.79738961 -2.23840104
H -0.08912966 -2.06581672 -0.85966149
C 0.68473311 -0.90872976 1.96942651
C 1.32672037 -2.12190918 1.67001488
C 2.66814647 -2.31780686 2.00844666
C 3.39004007 -1.31241581 2.65688295
C 2.75252496 -0.11242936 2.98839933
C 1.41028054 0.08272897 2.66020448
H 0.92896381 1.02615465 2.92848550
H 3.30155146 0.67712719 3.50823163
H 4.44191580 -1.46609861 2.91089237
H 3.15320885 -3.26349048 1.75351226
H 0.78592815 -2.92068564 1.16196521
76
27
P -1.77096294 -0.37086223 0.97631347
N -0.13077594 -0.13180313 0.38858934
P 0.25371964 0.25262922 -1.29857647
C 0.87903777 2.00609385 -1.33612787
C 2.16276889 2.39463923 -1.75987101
C 2.49693364 3.74718347 -1.89716348
C 1.55622350 4.74022270 -1.61828014
C 0.26706724 4.36913242 -1.22138220
C -0.06959154 3.02139560 -1.09846020
H -1.08778671 2.75946556 -0.81534009
H -0.48842018 5.13158757 -1.01451022
H 1.82117356 5.79584712 -1.71916966
H 3.50391877 4.02109587 -2.22320503
H 2.91703273 1.64510046 -1.99784151
C 1.79688339 -0.71460955 -1.63511192
C 3.01344941 -0.57613367 -0.93757600
C 4.13607251 -1.31747639 -1.31124491
C 4.06459531 -2.21641956 -2.38172295
C 2.86197439 -2.37463200 -3.07449424
C 1.73936039 -1.62711944 -2.70251629
H 0.80430596 -1.74685682 -3.25727136
H 2.79582397 -3.07802081 -3.90842380
H 4.94485410 -2.79678664 -2.67007717
H 5.07040726 -1.19675805 -0.75730877
H 3.08854720 0.11849400 -0.10024566
C 0.90374587 -0.33012759 1.38333579
C 1.38122358 0.76776940 2.14103670
C 2.46342668 0.56387388 3.01090708
C 3.04253092 -0.69378763 3.16323760
C 2.51889379 -1.78176613 2.46720702
C 1.44816332 -1.62861015 1.57663293
C 0.85344346 -2.85879018 0.90309172
H 0.27156071 -2.51214854 0.04232078
C 1.89461355 -3.84929432 0.36572231
H 2.45850372 -4.33918380 1.17638556
H 2.61322223 -3.35665667 -0.30211695
H 1.39052671 -4.64647564 -0.20404548
C -0.11894663 -3.56562668 1.86634003
H -0.87823376 -2.87317444 2.25789450
H -0.64368678 -4.38839881 1.35434203
H 0.42762483 -3.98383199 2.72819325
H 2.95160362 -2.77272558 2.61842016
H 3.88700746 -0.83135218 3.84383074
H 2.84483069 1.40470448 3.59495074
C 0.69317164 2.12626637 2.12898438
H -0.02699700 2.12486630 1.30395173
C -0.10496979 2.31520636 3.43255870
H -0.81302927 1.48602435 3.58722005
H -0.67392063 3.25970353 3.40618399
H 0.56466281 2.34997209 4.30769265
C 1.65543765 3.29773478 1.89354637
H 2.37456717 3.41094897 2.72133079
H 2.22160405 3.16784728 0.96040808
H 1.09323137 4.24123775 1.81273315
C -2.71495209 1.02162018 0.19807755
C -2.92487056 2.16225076 0.99394824
C -3.57347697 3.28697732 0.47557944
C -4.03536319 3.27961961 -0.84436531
C -3.85582283 2.14060912 -1.63726046
C -3.20481373 1.01766630 -1.11968928
H -3.06459353 0.13764919 -1.74929355
H -4.22112292 2.12803520 -2.66740389
H -4.54148372 4.15782121 -1.25360545
H -3.72011376 4.16878995 1.10465775
H -2.56474382 2.17354981 2.02501887
C -2.49167148 -1.82204078 0.06802556
C -3.56454039 -2.45255404 0.72361529
C -4.18357213 -3.57767106 0.17342234
C -3.72504192 -4.10647167 -1.03730641
C -2.65408268 -3.49439380 -1.69547115
C -2.04651382 -2.35896432 -1.15084987
H -1.22508958 -1.88179596 -1.68742767
H -2.28901807 -3.89997383 -2.64293947
H -4.19837037 -4.99443477 -1.46429917
H -5.01684264 -4.05137959 0.69910912
H -3.91217497 -2.06287570 1.68563130
76
27'
C -3.08924677 -1.75454029 2.19364878
C -1.76597279 -1.55868165 1.78249351
C -1.26845737 -0.22620270 1.63716740
N 0.03347407 0.04800511 1.24988894
P 1.06634808 -0.10624256 0.07905139
C 2.39396384 1.13542437 0.31765610
C 2.24747802 2.13757614 1.28310916
C 3.22046496 3.13351140 1.41148801
C 4.33961482 3.13450919 0.57397684
C 4.49250732 2.12867608 -0.38844307
C 3.52522443 1.12992683 -0.51589492
H 3.64742164 0.34850678 -1.26988505
H 5.36886647 2.12254368 -1.04138247
H 5.09685738 3.91684789 0.67120096
H 3.09874731 3.91373893 2.16712613
H 1.36664614 2.13069698 1.92152763
C 2.03562993 -1.68517485 -0.00931242
C 3.00166638 -1.90351574 0.98755755
C 3.70584404 -3.10797843 1.04129041
C 3.45129489 -4.11115193 0.10060087
C 2.49163792 -3.90238240 -0.89436730
C 1.78636555 -2.69682353 -0.95019119
H 1.02919153 -2.56289464 -1.72300427
H 2.28591089 -4.68200730 -1.63207904
H 4.00051528 -5.05518398 0.14341712
H 4.45365170 -3.26458098 1.82279378
H 3.20477455 -1.12600512 1.72811376
P 0.53386718 0.33244086 -2.13245074
C -0.29631722 1.96540600 -1.87416395
C -1.67755058 2.18286706 -2.02086567
C -2.21389463 3.46650670 -1.88904288
C -1.38760822 4.55341432 -1.59311906
C -0.01139339 4.35151545 -1.45270273
C 0.53213094 3.07510368 -1.60918423
H 1.61258345 2.94543903 -1.52566245
H 0.64938212 5.19324093 -1.23017996
H -1.81336433 5.55304268 -1.47637768
H -3.29033364 3.61319297 -2.00865534
H -2.34635258 1.35176229 -2.24565135
C -0.84605381 -0.86469721 -2.41755505
C -0.75976279 -1.66425223 -3.57301598
C -1.72118069 -2.64471996 -3.83652246
C -2.78260978 -2.84115232 -2.94757504
C -2.88335408 -2.04766315 -1.79994456
C -1.92527074 -1.06572708 -1.53786950
H -2.02476591 -0.46074751 -0.63770168
H -3.70341428 -2.19199839 -1.09249084
H -3.53043726 -3.61257385 -3.14878217
H -1.63885144 -3.25773457 -4.73779271
H 0.07360760 -1.52140746 -4.26674731
H -0.87892846 2.32573662 1.03126173
C -1.59632078 2.29491941 1.86614020
C -2.13173399 0.87258326 1.93763232
C -3.44804218 0.62088492 2.34301424
C -3.93430180 -0.67960029 2.47127117
H -4.96541800 -0.85544593 2.78852156
H -4.11110710 1.45885474 2.56584271
C -2.66283032 3.36254850 1.59576639
H -3.33826851 3.49979288 2.45647509
H -3.27414722 3.10833085 0.71765937
H -2.18189980 4.33336967 1.39774620
C -0.83000394 2.62435643 3.16189563
H -0.08076539 1.85102463 3.38639040
H -1.52497542 2.66905667 4.01662593
H -0.31900663 3.59946046 3.08697247
C -0.85257356 -2.73667640 1.49096878
H -0.29818127 -2.48099321 0.57732859
C -1.57003876 -4.05698596 1.19299949
H -2.08328830 -4.45995034 2.08153919
H -2.31423292 -3.94232101 0.38974571
H -0.83691677 -4.81355704 0.86989351
C 0.17640942 -2.92235845 2.62051356
H 0.71194947 -1.98430344 2.82172348
H 0.92001825 -3.69076306 2.35483024
H -0.33149466 -3.23377206 3.54838645
H -3.47376755 -2.77033839 2.29998452
64
28
P -0.31684488 0.31666420 1.19417571
N -0.14672857 0.24939266 -0.57255127
P 0.65152552 1.53070451 -1.46414280
C -0.26835628 3.06253540 -0.98523969
C -1.59391776 3.02827112 -0.52326506
C -2.29883119 4.21201605 -0.28341505
C -1.69341663 5.45119113 -0.50813597
C -0.37687637 5.49857301 -0.98051766
C 0.32647443 4.31640103 -1.22158834
H 1.35603645 4.37123086 -1.58741402
H 0.10626735 6.46248859 -1.16156468
H -2.24339193 6.37646634 -0.31823950
H -3.32659860 4.16000074 0.08585299
H -2.08360815 2.07183677 -0.33598554
C 2.23838542 1.73129719 -0.52175388
C 2.39771646 2.51458601 0.63504871
C 3.61678345 2.52943887 1.31848337
C 4.69123545 1.75781510 0.86127210
C 4.54703435 0.98084577 -0.29256996
C 3.33173414 0.97733215 -0.98353636
H 3.22394532 0.37179004 -1.88802962
H 5.38396288 0.38105870 -0.65949253
H 5.64108715 1.76582596 1.40224949
H 3.72451546 3.13724647 2.22066095
H 1.55855290 3.10062750 1.01331448
C -0.72234955 -0.78956270 -1.37816503
C -1.97681043 -0.60982680 -1.93800875
C -2.60828440 -1.64072923 -2.67164882
C -1.98380685 -2.85831721 -2.83725257
C -0.67850753 -3.07747494 -2.31562724
C 0.00455721 -4.31315868 -2.50188415
C 1.28632888 -4.49474701 -2.02756619
C 1.95064117 -3.43784653 -1.35615635
C 1.31406660 -2.23238710 -1.15067972
C -0.01897970 -2.02086030 -1.59745456
H 1.82832727 -1.42342627 -0.63885101
H 2.97237502 -3.57801278 -0.99506616
H 1.79704903 -5.44937461 -2.17819104
H -0.50656560 -5.11759857 -3.03819601
H -2.47616362 -3.66658015 -3.38480679
H -3.60327511 -1.46866057 -3.08938565
H -2.49354229 0.33755529 -1.77819675
C -2.09600921 -0.11692631 1.47260561
C -2.83974449 0.84553471 2.18060437
C -4.20374558 0.66519838 2.43061915
C -4.85040768 -0.48516713 1.97123172
C -4.12674824 -1.45144802 1.26430780
C -2.76397175 -1.27076607 1.01601704
H -2.22685469 -2.03318261 0.45249333
H -4.62624075 -2.35195121 0.89753607
H -5.91721831 -0.62927423 2.16172606
H -4.76095913 1.42616992 2.98328214
H -2.34031616 1.75305082 2.53132351
C 0.62357966 -1.16198429 1.80461628
C 2.01837506 -0.97916471 1.89959307
C 2.85205749 -2.01245078 2.32814076
C 2.30602297 -3.24651874 2.69740894
C 0.92151842 -3.42725941 2.65099791
C 0.08684392 -2.39373551 2.21335639
H -0.98963653 -2.56029386 2.19703528
H 0.48317875 -4.38186487 2.95387705
H 2.95594355 -4.05881272 3.03327095
H 3.93174527 -1.84860972 2.37775298
H 2.46013160 -0.02118127 1.62052645
64
28'
C 0.96046474 3.74183918 -0.14351159
C 1.08323541 2.34589247 -0.30399463
C 0.16681925 1.60738349 -1.05796111
N 0.20686968 0.23838894 -1.23662292
P 0.77881083 -0.92592496 -0.32660547
C 0.21871613 -2.50259408 -1.05755142
C -1.00083864 -2.51190082 -1.75361354
C -1.51174648 -3.71173497 -2.25151398
C -0.81208667 -4.90783026 -2.06097486
C 0.40382436 -4.90151637 -1.37073460
C 0.91871721 -3.70374344 -0.86698111
H 1.87294332 -3.71189008 -0.33725464
H 0.95784710 -5.83228380 -1.22532430
H -1.21402600 -5.84620088 -2.45185504
H -2.46376345 -3.71123009 -2.78795541
H -1.54362047 -1.57666530 -1.88963888
C 2.61091249 -1.00221242 -0.18793672
C 3.34817389 -0.25748948 -1.12237690
C 4.74471122 -0.26366474 -1.07790390
C 5.41312412 -1.01203345 -0.10361195
C 4.68313652 -1.75553852 0.83002278
C 3.28595818 -1.75022501 0.79175140
H 2.72244529 -2.32058277 1.53442465
H 5.20281080 -2.33825336 1.59480932
H 6.50557824 -1.01334395 -0.06868132
H 5.31254323 0.32172601 -1.80537139
H 2.81757335 0.33187647 -1.87396176
P 0.00759169 -1.16346822 1.82707304
C 0.34521198 0.53069534 2.48643035
C 1.68675605 0.83759746 2.78946202
C 2.03466651 2.08771190 3.30211379
C 1.04651839 3.04658834 3.54777621
C -0.29166998 2.73528352 3.29413003
C -0.64268093 1.48767561 2.77241777
H -1.69369657 1.27015985 2.58131971
H -1.07318180 3.47279601 3.49327843
H 1.31780081 4.02844954 3.94350117
H 3.08376302 2.31275966 3.51114041
H 2.47267924 0.10174306 2.60463311
C -1.76911063 -1.20255645 1.32959942
C -2.46763648 -2.38967348 1.61364765
C -3.77929631 -2.57120171 1.16613252
C -4.41049001 -1.56699064 0.42621315
C -3.72722307 -0.38030074 0.13864284
C -2.41683835 -0.19691525 0.58488277
H -1.89765786 0.72447712 0.32650684
H -4.20304525 0.40639027 -0.45216379
H -5.43435043 -1.70980702 0.07055574
H -4.30594928 -3.50198784 1.39171972
H -1.97243007 -3.18469378 2.17770007
C -0.91457727 2.32853424 -1.69912802
C -1.88559121 1.65608470 -2.48906576
C -2.93450296 2.34020072 -3.07136638
C -3.05635018 3.74091345 -2.89266201
C -2.12466040 4.42416995 -2.13918204
C -1.03269633 3.74870171 -1.52169917
C -0.07313325 4.44103149 -0.73252163
H -0.17071996 5.52136801 -0.59817991
H -2.21256270 5.50589458 -2.00201314
H -3.88806856 4.27853028 -3.35611042
H -3.66997951 1.80324292 -3.67655282
H -1.77223948 0.58079009 -2.62577628
H 1.89972352 1.82891008 0.19994390
H 1.69585316 4.26482875 0.47377290
68
29
P 1.55689440 -0.81371391 -0.05382128
N 0.13923466 0.15017930 0.32072674
P -0.70533140 1.00369644 -0.95621741
C -2.39399306 0.24333003 -0.97425869
C -2.50500389 -1.15978197 -0.94899248
C -3.73955135 -1.78682499 -1.13000511
C -4.89080514 -1.02633788 -1.35863379
C -4.79113774 0.36665778 -1.41639885
C -3.55575779 0.99567606 -1.23152327
H -3.50270971 2.08484256 -1.29128520
H -5.68138334 0.97260042 -1.60582078
H -5.85763717 -1.51627818 -1.49981375
H -3.79633175 -2.87819269 -1.09925382
H -1.61550007 -1.76994333 -0.79652726
C -1.02730300 2.68623608 -0.23458732
C -0.21375051 3.72892698 -0.71248312
C -0.32227793 5.02263804 -0.19226795
C -1.25816769 5.29703957 0.80871301
C -2.08977256 4.27444146 1.27928299
C -1.97640807 2.98264496 0.76104241
H -2.63743070 2.19858276 1.13627212
H -2.82947545 4.48404643 2.05650639
H -1.34590179 6.30711568 1.21737695
H 0.32241788 5.81847085 -0.57456408
H 0.51858825 3.51930282 -1.49660165
C -0.30644935 0.21414811 1.74850251
C -0.19189437 -1.13946070 2.44448376
C -1.11305430 -2.15037429 2.12471282
C -1.01671984 -3.42401378 2.68116502
C 0.01606556 -3.70382862 3.58362439
C 0.91771505 -2.69853012 3.92958283
C 0.82848839 -1.40923071 3.37791018
C 1.79400609 -0.33680029 3.84378358
C 1.82757321 0.90284199 2.94869779
C 0.41261728 1.31776517 2.54571385
H -0.17906074 1.52978977 3.45503920
H 0.42456737 2.24535882 1.95757924
H 2.42567533 0.69346835 2.04768273
H 2.33595668 1.73050234 3.46928675
H 1.48908460 -0.03607925 4.86435840
H 2.80300007 -0.76902506 3.94804983
H 1.71702009 -2.91144086 4.64607066
H 0.11145157 -4.70019504 4.02335694
H -1.74390708 -4.19509894 2.41394194
H -1.91682771 -1.92688996 1.42185067
H -1.37839798 0.45690194 1.70772933
C 2.61603830 0.34289285 -1.02542048
C 2.68244736 1.70591901 -0.68363493
C 3.59077782 2.55994345 -1.31375030
C 4.45829049 2.06774409 -2.29392254
C 4.41330690 0.71147966 -2.63189745
C 3.50559045 -0.14388552 -2.00110751
H 3.48461467 -1.20051635 -2.27991528
H 5.08783958 0.31458423 -3.39536463
H 5.16633404 2.73616681 -2.79036337
H 3.61679429 3.61761733 -1.03732427
H 2.00888377 2.10690116 0.07521790
C 0.92899561 -1.99101667 -1.33904648
C 0.66211851 -1.66332404 -2.68053483
C 0.06350664 -2.59630024 -3.53079419
C -0.27543200 -3.86814816 -3.05509739
C -0.00253021 -4.20967021 -1.72703086
C 0.60095841 -3.27803154 -0.87639485
H 0.79895626 -3.54102918 0.16637400
H -0.25957692 -5.20339696 -1.35075817
H -0.75022960 -4.59311652 -3.72155280
H -0.14887288 -2.32587937 -4.56848566
H 0.90840132 -0.66817299 -3.05537753
68
29'
C 0.38050092 -3.29512663 2.67006513
C 0.11373373 -4.27793245 1.52708674
C 0.58733543 -3.78983215 0.17071843
C 1.44048360 -2.67649885 0.03926264
C 1.89678162 -2.31039280 -1.23702968
C 1.51228937 -3.01492796 -2.37784512
C 0.66203625 -4.11767942 -2.24857136
C 0.21414377 -4.49670120 -0.98330041
H -0.45166365 -5.35889026 -0.88066867
H 0.34934639 -4.68071813 -3.13212958
H 1.87586446 -2.70701472 -3.36158238
H 2.57178891 -1.45492870 -1.33199497
C 1.85268632 -1.83609481 1.25076427
N 1.03156941 -0.65350950 1.43983454
P 0.75893365 0.54175169 0.44798103
C -0.03168211 1.85712635 1.44325828
C -0.11812956 3.17522262 0.97055637
C -0.77695913 4.14815255 1.72471005
C -1.34597035 3.81422586 2.95784896
C -1.24174843 2.50596218 3.44223516
C -0.58461518 1.52851721 2.69041822
H -0.47056757 0.50779529 3.06133401
H -1.66989389 2.24547527 4.41376093
H -1.86466079 4.57623197 3.54550310
H -0.84980416 5.16917720 1.34254423
H 0.32259165 3.44574569 0.01023890
C 2.25460888 1.34794098 -0.27571166
C 2.54777196 1.40400125 -1.64642282
C 3.74928431 1.96990004 -2.08747909
C 4.66818887 2.47550142 -1.16424085
C 4.38778277 2.41067819 0.20602569
C 3.19022280 1.84737890 0.64865458
H 2.97304661 1.78940094 1.71864738
H 5.10693289 2.79918402 0.93173888
H 5.60662360 2.91614978 -1.51059429
H 3.96775219 2.01055763 -3.15770080
H 1.84250183 0.99380617 -2.37283677
P -0.57083884 0.12683326 -1.41333765
C -1.58417033 1.67277359 -1.44793808
C -2.77152280 1.87827104 -0.72479044
C -3.44353637 3.10072775 -0.79521323
C -2.94271214 4.14004567 -1.58572976
C -1.76979548 3.94325268 -2.32184469
C -1.10337585 2.71719331 -2.26102013
H -0.18976874 2.57180301 -2.84483861
H -1.37554643 4.74480562 -2.95220640
H -3.46829964 5.09719169 -1.63380398
H -4.36206957 3.24434962 -0.22022553
H -3.17213682 1.08323222 -0.09410672
C -1.70118747 -1.15040888 -0.70947725
C -2.13680890 -1.21799364 0.62740131
C -2.98099420 -2.24753262 1.04762341
C -3.40922242 -3.22364175 0.14117872
C -2.98594415 -3.16610663 -1.18844479
C -2.13195921 -2.14181804 -1.60698838
H -1.77710096 -2.12223887 -2.63996150
H -3.30593172 -3.93004455 -1.90149234
H -4.06835851 -4.02978421 0.47405116
H -3.30198216 -2.28935424 2.09159865
H -1.81317054 -0.47282689 1.35169318
C 1.77283771 -2.67718604 2.53564120
H 2.54034791 -3.47190770 2.50217477
H 2.00182236 -2.02630153 3.39374282
H 2.91288188 -1.54475048 1.09361693
H 0.63071838 -5.23323857 1.73888466
H -0.96027566 -4.52106240 1.46788657
H 0.26388933 -3.80592060 3.64000786
H -0.36011547 -2.48022489 2.63823483
64
30
P 1.60763519 0.31378562 1.24169972
N 0.04301973 -0.21164427 0.65520808
P -0.22176593 -0.39682477 -1.06572887
C -1.47534833 0.93004421 -1.42738251
C -0.96505164 2.18218108 -1.81495733
C -1.81815323 3.27206598 -2.00763069
C -3.19727490 3.12400022 -1.82991299
C -3.71897942 1.87764951 -1.46680858
C -2.86523042 0.78895667 -1.26881223
H -3.28731836 -0.17756642 -0.98453496
H -4.79689194 1.75290166 -1.33255596
H -3.86578820 3.97588286 -1.97986860
H -1.40057702 4.23953769 -2.29838734
H 0.11047493 2.31135778 -1.95159339
C -1.27235057 -1.91323988 -1.20102996
C -1.88790856 -2.16824503 -2.44248730
C -2.60829554 -3.34382044 -2.65861585
C -2.72167277 -4.29802537 -1.64037520
C -2.10759299 -4.06262354 -0.40840212
C -1.38913643 -2.88140376 -0.19120338
H -0.91971507 -2.71347118 0.77779731
H -2.18845642 -4.79971278 0.39502595
H -3.28455768 -5.21949650 -1.80943859
H -3.08258550 -3.51777874 -3.62819808
H -1.80928029 -1.43254428 -3.24853120
C -1.09844191 -0.05943949 1.59520451
H -1.97457103 -0.47513415 1.07101695
C -1.43072933 1.40414097 1.93908713
C -2.69660375 1.49335229 2.79967467
C -2.56448494 0.65626959 4.07823504
C -2.18962155 -0.79635454 3.75684162
C -0.92653595 -0.87459431 2.88823731
H -0.68688360 -1.92215072 2.64559329
H -0.06313096 -0.47979381 3.45070657
H -2.04468950 -1.37176389 4.68642905
H -3.02777103 -1.27744707 3.21899151
H -3.49958376 0.69114957 4.66233807
H -1.77763977 1.09753586 4.71746272
H -2.91356821 2.54594736 3.04705943
H -3.55787604 1.12953664 2.20910488
H -1.54450091 1.98947167 1.01580469
H -0.57923228 1.83586983 2.49488992
C 2.75924104 -1.01680983 0.68861601
C 2.32766107 -2.32006021 0.39747042
C 3.25009317 -3.32640170 0.09298249
C 4.61931220 -3.04953843 0.08195341
C 5.06263591 -1.75651546 0.38331739
C 4.14254669 -0.75213195 0.68876072
H 4.50490255 0.25407422 0.91892990
H 6.13191418 -1.52847940 0.37988911
H 5.33930566 -3.83592720 -0.15867588
H 2.89092772 -4.33219509 -0.14072108
H 1.26362613 -2.55404864 0.40195572
C 2.05588252 1.70773128 0.09360596
C 2.67314922 1.54992200 -1.16035238
C 2.90560749 2.65621475 -1.98215837
C 2.51994517 3.93638317 -1.56801976
C 1.91143082 4.10704007 -0.32082032
C 1.69103884 3.00099833 0.50518190
H 1.21764937 3.14289147 1.48045686
H 1.61178862 5.10390312 0.01280639
H 2.69736585 4.79917737 -2.21542670
H 3.38147250 2.51622609 -2.95637308
H 2.96024646 0.55436717 -1.50254807
64
30'
C 4.44737529 -1.60448190 -0.37034721
C 4.79434995 -1.01367589 -1.58990911
C 3.81285910 -0.39675368 -2.37303489
C 2.48560715 -0.36294317 -1.93981891
C 2.13978128 -0.94723410 -0.71324136
C 3.12209457 -1.56974496 0.07115924
H 2.85588662 -2.03091748 1.02555309
P 0.42779739 -0.77268720 -0.11127299
N -0.46782507 -0.32086779 -1.32521342
C -1.91504749 -0.26032695 -1.39470056
H -2.40141425 -0.82495642 -0.56874120
C -2.44398684 1.18547036 -1.31594514
H -1.95477993 1.76654431 -2.11896372
H -2.14066309 1.63611190 -0.36161792
C -3.96759161 1.25537840 -1.46972437
H -4.30535329 2.30462789 -1.42107227
H -4.43749751 0.74124399 -0.61092588
C -4.43366453 0.59639662 -2.77307968
H -4.05151514 1.18104083 -3.63048596
H -5.53457802 0.61457869 -2.84632560
C -3.91238555 -0.84230593 -2.87708853
H -4.38635157 -1.45507979 -2.08731276
H -4.20995859 -1.29258646 -3.83949898
C -2.38874085 -0.90248463 -2.71367242
H -1.89442514 -0.36865904 -3.54511496
H -2.03485906 -1.94563098 -2.76371682
C -0.04366542 -2.38274885 0.66235920
C 0.21327649 -2.71789673 2.00212813
C -0.17800785 -3.96285372 2.50458925
C -0.83278313 -4.88008590 1.67688868
C -1.09372511 -4.55158081 0.34234735
C -0.70128022 -3.31032324 -0.16358692
H -0.90032738 -3.05019753 -1.20500967
H -1.60622446 -5.26509706 -0.30803452
H -1.14177676 -5.85101839 2.07265452
H 0.02724999 -4.21457068 3.54822614
H 0.71475098 -2.00328327 2.65939245
P 0.83353834 0.61555318 1.70841115
C 1.69340081 1.89383182 0.69249048
C 1.09539599 2.57856915 -0.38259707
C 1.85423203 3.43560884 -1.18204443
C 3.21855323 3.61541258 -0.92864082
C 3.82306155 2.93666012 0.13315439
C 3.06412337 2.08395934 0.93940542
H 3.54281998 1.54693403 1.76264472
H 4.88920405 3.06861128 0.33458687
H 3.81040684 4.28250403 -1.56096368
H 1.37822792 3.95630195 -2.01710492
H 0.04203540 2.41914630 -0.61068600
C -0.87670743 1.27076085 1.94390629
C -1.93851605 0.36879769 2.15348037
C -3.23860658 0.83220842 2.36374879
C -3.50314587 2.20522612 2.39031006
C -2.45190222 3.10986081 2.21664046
C -1.15035110 2.64917615 1.99801612
H -0.34500486 3.37173238 1.85164945
H -2.64465664 4.18561657 2.24357550
H -4.52217334 2.56719485 2.54702263
H -4.05068442 0.11372514 2.50174075
H -1.75847518 -0.70866995 2.13537081
H 1.70163391 0.11462802 -2.53028194
H 4.08321111 0.06517577 -3.32604128
H 5.83258501 -1.03632205 -1.93144466
H 5.21075793 -2.09408098 0.23971438
64
31
P 0.18527052 -1.69467287 0.90871811
N -0.23286560 -0.02031320 0.60397681
P -0.96434476 0.45616530 -0.91038830
C 0.25495098 1.63273133 -1.65306566
C 1.62920589 1.34273903 -1.57857578
C 2.56224474 2.11281219 -2.27676373
C 2.14128026 3.18166028 -3.07413793
C 0.77609399 3.46846284 -3.17327470
C -0.15871768 2.69881182 -2.47451236
H -1.22122721 2.93542887 -2.57124094
H 0.43387629 4.29785063 -3.79822383
H 2.87166473 3.78501579 -3.61945364
H 3.62505014 1.87012285 -2.19469337
H 1.97558352 0.51092257 -0.96597598
C -2.34198665 1.58309525 -0.37204643
C -2.18830794 2.91324301 0.06002554
C -3.28604201 3.65020670 0.51190228
C -4.56038953 3.07301049 0.53307636
C -4.73276503 1.75958545 0.08654190
C -3.63312139 1.02492329 -0.36726774
H -3.77431761 0.00010841 -0.72009319
H -5.72760682 1.30632461 0.08509532
H -5.41819927 3.65009176 0.88817639
H -3.14573626 4.68085043 0.84857259
H -1.20393009 3.38597460 0.03425224
C 0.05658874 0.95669125 1.69951563
C 1.50472480 0.88829942 2.18279458
C 2.47099344 1.71317759 1.58585565
C 3.81668649 1.63532149 1.95314132
C 4.22191259 0.73321479 2.94149075
C 3.26647086 -0.07333574 3.56729615
C 1.92126855 0.00694670 3.19411404
H 1.19414311 -0.63711618 3.68912823
H 3.56838558 -0.77204100 4.35202756
H 5.27398307 0.66728142 3.23097312
H 4.54955624 2.28427747 1.46636877
H 2.16649379 2.42018926 0.81161900
H -0.05583613 1.94875358 1.24317400
C -0.97836048 0.84434608 2.82295510
H -1.98272452 1.05054630 2.42457558
H -0.98689379 -0.16722675 3.25821636
H -0.76525067 1.56324349 3.62976796
C -1.32903135 -2.61625531 0.40877117
C -2.58929297 -2.12582923 0.79790440
C -3.74903056 -2.86731197 0.56573094
C -3.67225176 -4.12215420 -0.04876087
C -2.42382791 -4.63043026 -0.41851793
C -1.26136843 -3.88773609 -0.18805253
H -0.29481630 -4.30285187 -0.48344404
H -2.35114938 -5.61224327 -0.89406595
H -4.58003858 -4.70202270 -0.23379924
H -4.71871641 -2.46161472 0.86719752
H -2.66202455 -1.14916177 1.28058724
C 1.39823605 -2.03082743 -0.44864973
C 2.75419757 -1.93532334 -0.08701616
C 3.75781185 -2.01144436 -1.05773784
C 3.41758450 -2.19405721 -2.40144021
C 2.07202472 -2.30280721 -2.77031783
C 1.06789123 -2.22099782 -1.80242863
H 0.02030593 -2.28318688 -2.10324030
H 1.80208385 -2.43977669 -3.82071559
H 4.19999482 -2.25009216 -3.16288491
H 4.80666261 -1.92453654 -0.76233100
H 3.02252447 -1.77013431 0.96041591
64
31'
C 3.50675923 -3.38885579 1.51349043
C 2.63273335 -2.29964288 1.49151292
C 2.29967967 -1.68082743 0.27480404
C 2.85576041 -2.16946312 -0.91922596
C 3.73037024 -3.26040902 -0.89376960
C 4.05611904 -3.87178298 0.32091369
H 4.73755391 -4.72629852 0.33801994
H 4.15638649 -3.63482641 -1.82813652
H 2.60200260 -1.70261490 -1.87410117
P 1.13751719 -0.24420767 0.37618571
N 0.19220180 -0.24368026 1.63702526
C -0.87166102 -1.17598201 1.97246178
C -2.23635734 -0.51116215 1.80558142
C -2.49981650 0.72225425 2.42432613
C -3.72963996 1.35887365 2.25322407
C -4.71920852 0.77583113 1.44993599
C -4.46661244 -0.45047278 0.83121799
C -3.23447017 -1.08996108 1.01388962
H -3.03651224 -2.03588993 0.50515473
H -5.22401237 -0.91067323 0.19114813
H -5.67859193 1.27966548 1.30533345
H -3.91722253 2.32041403 2.73946793
H -1.71337639 1.19438453 3.01733470
H -0.87473284 -2.07630654 1.32854409
C -0.69125291 -1.66358094 3.42140390
H 0.24616929 -2.23215210 3.52296149
H -0.64470801 -0.80487554 4.10917299
H -1.52778135 -2.31233252 3.72730285
C 2.17037133 1.25600388 0.47229844
C 3.32682487 1.39445184 -0.30958301
C 4.03587671 2.59861101 -0.29840301
C 3.59069187 3.66589895 0.48859964
C 2.43988761 3.52524853 1.27153614
C 1.72834260 2.32374739 1.26633583
H 0.82433208 2.19313266 1.86327492
H 2.09017144 4.35879815 1.88591985
H 4.14347947 4.60903935 0.49244017
H 4.93856790 2.70305045 -0.90573529
H 3.67822219 0.56408973 -0.92670913
P 0.39497512 -0.00397296 -1.80222960
C -0.34629376 1.65968052 -1.52458685
C -1.45947190 1.89840181 -0.69916136
C -1.88115492 3.20513886 -0.44513654
C -1.19465428 4.28911270 -1.00262970
C -0.08517935 4.06222223 -1.82304644
C 0.33363526 2.75555536 -2.08559807
H 1.20861894 2.58280687 -2.71780431
H 0.45864251 4.90432295 -2.25864269
H -1.52318746 5.31122885 -0.79611911
H -2.74370159 3.36731030 0.20550952
H -1.99091433 1.06664847 -0.23975556
C -1.02890846 -1.18102308 -1.83665414
C -0.82710747 -2.52914041 -1.47981873
C -1.85121517 -3.46810267 -1.62279112
C -3.09432266 -3.08466018 -2.13730474
C -3.30076884 -1.75309288 -2.50842968
C -2.27980273 -0.81033205 -2.36188416
H -2.46474567 0.22535941 -2.65334314
H -4.26728459 -1.43960004 -2.91152162
H -3.89576962 -3.81931730 -2.24772521
H -1.67488428 -4.50596716 -1.32839366
H 0.13750941 -2.85654750 -1.08478492
H 2.19975527 -1.91429633 2.41706489
H 3.75935165 -3.86330886 2.46531428
70
32
P -0.72862875 1.69761717 -0.96099945
N -0.12005364 0.10869625 -0.56113184
P -0.62136723 -0.66586292 0.92822132
C 0.95466156 -1.39368765 1.59809434
C 1.55796671 -2.58089646 1.14690136
C 2.79329145 -2.99211883 1.65357749
C 3.44490273 -2.22707914 2.62693885
C 2.84290177 -1.05987981 3.10709245
C 1.60442456 -0.65329204 2.60229586
H 1.13760183 0.25892195 2.98274359
H 3.33647173 -0.46600078 3.88092356
H 4.41443884 -2.54659312 3.01774057
H 3.25280402 -3.91167163 1.28159459
H 1.06201256 -3.19063497 0.38886626
C -1.51538075 -2.17072575 0.33047893
C -1.62637611 -3.31167767 1.14764498
C -2.42737486 -4.39046241 0.76445283
C -3.14129212 -4.34651530 -0.43789515
C -3.05216805 -3.21152912 -1.24898996
C -2.25047376 -2.13261175 -0.86667948
H -2.20490978 -1.24459501 -1.49741027
H -3.61326030 -3.16013268 -2.18593379
H -3.76686686 -5.19125938 -0.73760796
H -2.49363982 -5.27090454 1.40941536
H -1.07662113 -3.36318777 2.09136928
C 0.79327708 -0.58647198 -1.51571282
C 0.35395761 -0.45193330 -2.97795308
H 0.37894963 0.58982050 -3.32559205
H 1.01876358 -1.04407136 -3.62580222
H -0.66992238 -0.83104942 -3.11093352
C 2.27840910 -0.21351571 -1.27214774
C 2.69921894 1.16974871 -1.79532924
H 2.00914073 1.95080840 -1.44023144
C 4.13560279 1.50240356 -1.37080967
C 5.12266857 0.42696165 -1.84299092
C 4.69516457 -0.97123889 -1.37759757
C 3.25193450 -1.28580818 -1.79240334
H 3.19289204 -1.34177663 -2.89487557
H 2.95774521 -2.27684435 -1.40839739
H 5.38400948 -1.73563788 -1.77578172
H 4.76584565 -1.02815490 -0.27574481
H 6.14215267 0.65560070 -1.48845165
H 5.16563008 0.44093912 -2.94812434
H 4.42976509 2.49166660 -1.75991436
H 4.17586606 1.57602123 -0.26799222
H 2.63708740 1.18237031 -2.89813218
H 2.40150661 -0.19567818 -0.17698088
H 0.69878075 -1.65563771 -1.27101936
C -2.56534450 1.49392402 -0.79694230
C -3.27032519 1.42566326 0.41834459
C -4.64178058 1.15994343 0.42765748
C -5.33075882 0.96133006 -0.77401253
C -4.64501252 1.04129668 -1.98926015
C -3.27306060 1.31110127 -1.99796344
H -2.73836589 1.37413932 -2.95045779
H -5.17883209 0.89686429 -2.93227959
H -6.40290169 0.74819079 -0.76208723
H -5.17511613 1.10034289 1.38008263
H -2.74040578 1.56890778 1.36144360
C -0.29086438 2.71868594 0.51223223
C -1.06776979 3.83567719 0.87083016
C -0.65790947 4.69128782 1.89711405
C 0.54065915 4.45460449 2.57799332
C 1.32902192 3.35686609 2.21923928
C 0.91919926 2.50014959 1.19454278
H 1.54309665 1.64644785 0.92812640
H 2.27026240 3.16174424 2.74048695
H 0.85880638 5.12334292 3.38183341
H -1.28182315 5.54730787 2.16795174
H -2.00828796 4.03593593 0.35109549
70
32'
C -2.27361258 4.37442411 1.08741544
C -1.78830407 3.06889539 1.18958571
C -1.77614921 2.22554442 0.06540215
C -2.25686268 2.71106884 -1.16189411
C -2.74407455 4.01823429 -1.26039749
C -2.75202149 4.85149444 -0.13765501
H -3.12990184 5.87405422 -0.21763617
H -3.11625961 4.38655586 -2.21982934
H -2.24772459 2.07010184 -2.04688562
P -1.10963116 0.52053499 0.31981272
N -0.04394184 0.38103086 1.46904502
C 1.16295264 1.15969406 1.69744873
H 1.17365109 2.09364106 1.09582506
C 2.42826753 0.36933065 1.27041011
H 2.25008584 0.08958841 0.21848561
C 3.71527545 1.21031678 1.27743183
H 3.56570216 2.12944498 0.68523000
H 3.94820116 1.53118962 2.30902264
C 4.90398731 0.41353350 0.72150640
H 4.71625317 0.19602950 -0.34453103
H 5.82477593 1.02067864 0.76110231
C 5.10388644 -0.90697127 1.47709611
H 5.93178616 -1.48383864 1.03016947
H 5.40277067 -0.68689364 2.51913274
C 3.81507687 -1.74008574 1.49612927
H 3.96369722 -2.66392080 2.08146548
H 3.57687689 -2.05928210 0.46404173
C 2.64002402 -0.93135388 2.06052210
H 1.71048894 -1.52125290 2.05412768
H 2.85166633 -0.68942922 3.11754255
C 1.18984786 1.57966597 3.17566809
H 0.34060166 2.24210321 3.40219673
H 1.10082899 0.69838840 3.82863330
H 2.11516376 2.11860608 3.43355809
C -2.52690388 -0.54553989 0.74533971
C -2.35557501 -1.53909916 1.71929326
C -3.39484822 -2.43278175 1.98717379
C -4.60437522 -2.33647585 1.29073569
C -4.77868458 -1.33858400 0.32598405
C -3.74094624 -0.44446648 0.04989273
H -3.88021299 0.33207553 -0.70635931
H -5.72557031 -1.25566672 -0.21360960
H -5.41484352 -3.03913446 1.50174035
H -3.25786315 -3.21203521 2.74127541
H -1.40206936 -1.59553364 2.24730609
P -0.75336477 -0.25440976 -1.84504887
C -0.56075127 -2.00971816 -1.31268676
C -1.60259969 -2.89616817 -1.63678900
C -1.59751159 -4.20761199 -1.15420678
C -0.54643431 -4.65306683 -0.34690809
C 0.49907817 -3.78113287 -0.02367908
C 0.49046733 -2.46864637 -0.49882108
H 1.29619049 -1.79158399 -0.22306136
H 1.32244691 -4.11697376 0.61224258
H -0.54246002 -5.67858543 0.03166112
H -2.41933607 -4.88197055 -1.40791713
H -2.43318987 -2.54959603 -2.25724210
C 0.97148969 0.34540555 -2.11806610
C 1.97191308 -0.49749077 -2.63637897
C 3.24963139 -0.00349766 -2.91165911
C 3.55369348 1.34120164 -2.67950948
C 2.56339137 2.19208676 -2.17979687
C 1.28349908 1.70293743 -1.90962655
H 0.52799439 2.38996935 -1.52169935
H 2.78746068 3.24546251 -1.99326984
H 4.55691074 1.72289168 -2.88339528
H 4.01467270 -0.67825161 -3.30465884
H 1.75634475 -1.55256490 -2.81764985
H -1.41626963 2.69016930 2.14349685
H -2.27763063 5.02241833 1.96768072
72
33
C -0.37597799 2.08062488 -1.57451261
H -0.45742975 2.18716826 -0.48434102
H -1.39470916 1.85612217 -1.93041918
C -0.01743871 3.49745102 -2.11359176
C -1.25288778 4.37341216 -1.80074483
H -1.47616571 4.36927715 -0.72105312
H -1.08402558 5.41882101 -2.10648145
H -2.14792375 4.00823085 -2.33112080
C 0.22400295 3.53352936 -3.63193126
H -0.61706393 3.08177688 -4.18248506
H 1.14231922 2.99940130 -3.91844906
H 0.33213533 4.57469037 -3.97857575
C 1.18597079 4.12222886 -1.37513653
H 1.26277977 5.19546115 -1.61647838
H 1.07459135 4.02808911 -0.28289519
H 2.14204676 3.66100879 -1.65290236
C 0.45174851 0.78043596 -1.82858766
C 1.96118469 1.02408802 -1.71595095
H 2.27133617 1.68244065 -2.53781075
H 2.24483648 1.51096710 -0.78039914
H 2.53150396 0.09511207 -1.81415560
C 0.19143620 0.19587004 -3.23203060
H -0.87919071 0.03322456 -3.41680435
H 0.57132805 0.87025647 -4.01086355
H 0.70683345 -0.77142191 -3.33950349
N -0.03177223 -0.24975236 -0.80017701
P 0.67029816 -0.62888264 0.75629670
C 2.25915601 -1.52361897 0.45970251
C 3.06065580 -1.80038685 1.58563029
C 4.19218315 -2.61210038 1.48306874
C 4.53778808 -3.18835789 0.25587227
C 3.73793836 -2.94451947 -0.86354545
C 2.61152680 -2.12267708 -0.76081955
H 2.00132869 -1.94066981 -1.64616793
H 3.99148922 -3.39323215 -1.82775412
H 5.42048169 -3.82769362 0.17554648
H 4.80322933 -2.80156972 2.36964203
H 2.79654842 -1.37549271 2.55845711
C 1.20824547 0.98877926 1.51075019
C 0.18406879 1.80327488 2.03104187
C 0.47500441 3.03626222 2.61979607
C 1.79987881 3.47018438 2.72735956
C 2.82959645 2.65742629 2.24361599
C 2.53670500 1.43097253 1.64007838
H 3.35563925 0.82174578 1.25277678
H 3.87000168 2.98306622 2.32635190
H 2.02965595 4.43301011 3.19087934
H -0.34115708 3.65459261 3.00240083
H -0.85475367 1.47759128 1.97160311
P -1.74703849 -0.68217329 -0.97365863
C -2.56586220 -0.00931342 0.55642059
C -2.55190466 -0.62986433 1.81997141
C -3.13309752 -0.00521940 2.92639541
C -3.73481402 1.25118189 2.79234673
C -3.77120571 1.87151186 1.53997280
C -3.20015233 1.23914222 0.43099285
H -3.23876321 1.73022389 -0.54419246
H -4.24974788 2.84730490 1.42278917
H -4.18034955 1.74189400 3.66167478
H -3.10577753 -0.49787607 3.90184382
H -2.06944286 -1.60038447 1.94095050
C -1.79558730 -2.49879988 -0.66746680
C -2.99469406 -3.09690787 -0.23260884
C -3.10319101 -4.48511079 -0.12573783
C -2.02002593 -5.30609119 -0.45793222
C -0.83200818 -4.72449182 -0.90818410
C -0.72473238 -3.33553029 -1.01914712
H 0.20540342 -2.89894448 -1.37630195
H 0.02274119 -5.35246174 -1.17323011
H -2.10405549 -6.39213665 -0.36808042
H -4.04002064 -4.92786460 0.22318484
H -3.85166405 -2.47325936 0.03466164
72
33' 
C 0.74811147 -4.37046717 -0.27981120
C -0.31871229 -3.68570344 -1.14980491
H -1.18331177 -4.35537858 -1.29465967
H 0.08668592 -3.43780130 -2.14430922
H -0.67215345 -2.75435381 -0.69472129
C 1.19254092 -5.66957017 -0.98897343
H 1.65373356 -5.45336790 -1.96683873
H 1.92973540 -6.22573733 -0.38571458
H 0.33097858 -6.33513609 -1.16410884
C 0.12033189 -4.76751157 1.07051516
H -0.38426492 -3.92205138 1.55381740
H -0.64054697 -5.55161763 0.91993789
H 0.87739494 -5.16273592 1.76753651
C 2.03196061 -3.50607535 -0.12364910
H 2.45068966 -3.37908053 -1.13687762
H 2.76406014 -4.11920077 0.43248060
C 2.06227467 -2.08564194 0.51806775
N 1.26092004 -1.18695262 -0.29828150
P 0.77888152 0.29389634 -0.10850882
C 0.08168487 0.83430173 -1.70954081
C -0.06470887 -0.12393242 -2.72477686
C -0.66491934 0.22716498 -3.93604798
C -1.12052004 1.53386002 -4.14322093
C -0.96373483 2.49410794 -3.13808602
C -0.36389964 2.14952246 -1.92399455
H -0.24650125 2.90852767 -1.15051731
H -1.31206971 3.51799369 -3.29462250
H -1.59401379 1.80582904 -5.09033433
H -0.77834772 -0.52438430 -4.72168332
H 0.29249196 -1.13698725 -2.53569136
C 2.02508063 1.57819323 0.35811784
C 2.75167786 2.25017315 -0.63876656
C 3.78909058 3.12054319 -0.29307718
C 4.11927478 3.32353460 1.05045477
C 3.40917810 2.64954954 2.04962992
C 2.37081379 1.78060286 1.70580187
H 1.82247377 1.26010423 2.49498088
H 3.66517035 2.79941146 3.10158602
H 4.93124228 4.00414860 1.31900778
H 4.34295908 3.64167643 -1.07825891
H 2.50608940 2.09429044 -1.69161240
P -0.84020978 0.57744511 1.53203462
C -1.58535547 2.21592908 1.11737811
C -2.87139082 2.40291159 0.57964385
C -3.35307524 3.68718823 0.30762809
C -2.56425462 4.81101806 0.56645829
C -1.29443199 4.64111708 1.12987987
C -0.81701176 3.36129502 1.41563627
H 0.17426734 3.25308913 1.86003892
H -0.67205296 5.51114831 1.35525705
H -2.94004836 5.81291712 0.34412711
H -4.35475403 3.80614903 -0.11408417
H -3.51006273 1.54456238 0.37031803
C -2.02616992 -0.69237240 0.90354519
C -2.59418210 -0.70995493 -0.38559700
C -3.43568082 -1.75249356 -0.77795718
C -3.72145186 -2.79972036 0.10408490
C -3.16449985 -2.79698773 1.38481361
C -2.32582367 -1.75047898 1.78011160
H -1.89200181 -1.75498289 2.78359141
H -3.37669740 -3.61407862 2.07871625
H -4.37217982 -3.61970025 -0.21007259
H -3.85792736 -1.75279718 -1.78603502
H -2.37205952 0.08670515 -1.09529598
C 1.61390172 -2.10104084 1.99562699
H 0.52956827 -2.23406238 2.08252254
H 1.87104257 -1.14684830 2.48198276
H 2.10875397 -2.90864374 2.55807544
C 3.54585451 -1.63560739 0.47983679
H 3.66040260 -0.63287930 0.91742031
H 3.90340623 -1.59238900 -0.56036608
H 4.19171136 -2.32862702 1.04419534
56
34 
C 3.13705424 4.30853017 -0.14115098
C 1.77411711 4.06819973 -0.33940644
C 1.32405222 2.78699228 -0.66850433
C 2.23071266 1.71922696 -0.79161696
C 3.60185091 1.97518673 -0.60728703
C 4.04969934 3.25796154 -0.28100290
H 5.11799515 3.43577127 -0.13127526
H 4.32825629 1.16427805 -0.70749273
P 1.66041747 0.06621061 -1.38459326
N 0.05509068 -0.03329508 -0.67900812
P -0.24151166 0.21373798 1.03941408
C -1.11012317 -1.36870877 1.46367185
C -2.44439000 -1.43179305 1.89362406
C -3.01873413 -2.65788189 2.24613432
C -2.26970178 -3.83469453 2.16672736
C -0.93773057 -3.78067762 1.73977971
C -0.35889867 -2.55719595 1.39911011
H 0.68333507 -2.52893426 1.07245757
H -0.34352327 -4.69609452 1.67505059
H -2.72180322 -4.79280614 2.43628159
H -4.06083587 -2.69256049 2.57512581
H -3.04521948 -0.52082171 1.94442509
C -1.64064630 1.38543690 0.85308620
C -1.81915335 2.39864636 1.80560841
C -2.82258634 3.35659902 1.65143828
C -3.63363752 3.31861804 0.51229736
C -3.45458237 2.32226244 -0.44741638
C -2.47294165 1.32237587 -0.29260667
C -2.30874173 0.24433793 -1.29552751
C -3.39668112 -0.17458576 -2.08657364
C -3.26217308 -1.15578416 -3.06481584
C -2.01573442 -1.75805875 -3.26573430
C -0.92929323 -1.38599600 -2.47822757
C -1.05123904 -0.39040386 -1.49316934
H 0.03527447 -1.87749999 -2.61133232
H -1.89389868 -2.53926063 -4.02034312
H -4.12812557 -1.46103680 -3.65675108
H -4.37872353 0.27002454 -1.91385546
H -4.07554009 2.33410510 -1.34518067
H -4.40405341 4.07946689 0.36228156
H -2.95933431 4.13776800 2.40327079
H -1.15496606 2.43817992 2.67384548
C 2.61514979 -1.10941794 -0.31275485
C 2.81656253 -2.39857563 -0.83576926
C 3.40923132 -3.40190251 -0.06288242
C 3.82180158 -3.12258689 1.24340709
C 3.64575513 -1.83752549 1.76867908
C 3.04759207 -0.83727262 0.99808771
H 2.90203460 0.15714486 1.42297796
H 3.96840643 -1.61456558 2.78898862
H 4.28429261 -3.90442637 1.85145291
H 3.55163350 -4.40103942 -0.48265274
H 2.49609932 -2.62151432 -1.85789850
H 0.25663315 2.61805004 -0.82281930
H 1.05125552 4.88168717 -0.23580254
H 3.48775534 5.31052327 0.11904231
56
34'
C 2.63472192 3.19213918 1.20968703
C 1.63020608 2.94081903 2.14836293
C 1.07866161 1.66252900 2.25587151
C 1.51867489 0.62241137 1.41667301
C 2.54204949 0.88009545 0.48981698
C 3.09462152 2.15805763 0.38875363
H 3.87202436 2.35250325 -0.35366529
H 2.89245298 0.08926968 -0.17461408
P 0.59263989 -0.97319557 1.53161026
C 1.66799842 -2.23696326 0.71413441
C 2.23845640 -3.19976043 1.56764605
C 3.05549795 -4.21303437 1.05917792
C 3.30150327 -4.28809742 -0.31488146
C 2.72916556 -3.34509060 -1.17428343
C 1.92022617 -2.32279814 -0.66980401
H 1.47849569 -1.59459271 -1.35449042
H 2.91286950 -3.40253397 -2.25045285
H 3.93564740 -5.08317554 -0.71591668
H 3.49525373 -4.94853409 1.73788376
H 2.03904564 -3.15472282 2.64228209
P -0.79473873 -0.38937434 -0.18389505
N -0.13825614 0.12302871 -1.55566713
C 0.12793787 1.46009125 -1.75357862
C 1.02310081 1.79131328 -2.80285441
C 1.39813224 3.10051971 -3.06005894
C 0.88663749 4.14552434 -2.27351765
C -0.01934527 3.84960160 -1.26326638
C -0.44557283 2.53155156 -0.98693007
C -1.47118016 2.26796154 0.04566449
C -2.23911485 3.31447192 0.61224266
C -3.19790652 3.08338775 1.59205513
C -3.45779102 1.78402679 2.05046755
C -2.74042683 0.72639044 1.50229210
C -1.76605431 0.95747286 0.51767856
H -2.93836553 -0.29519123 1.83597176
H -4.21503656 1.60330307 2.81671753
H -3.76161729 3.92746716 1.99823143
H -2.09332779 4.33685092 0.26446234
H -0.39492969 4.67261029 -0.65365760
H 1.19649635 5.17839763 -2.44774958
H 2.10445562 3.31454609 -3.86731204
H 1.42603862 0.96294813 -3.38940768
C -1.80029246 -1.86813039 -0.51485775
C -2.19070248 -2.73991987 0.51484833
C -2.98081773 -3.85400315 0.22107439
C -3.37198504 -4.10728079 -1.09773926
C -2.97159286 -3.24666654 -2.12549845
C -2.18806663 -2.12656399 -1.83867959
H -1.85641010 -1.44893758 -2.62838688
H -3.26980000 -3.44966160 -3.15719527
H -3.98603376 -4.98234867 -1.32582220
H -3.28455023 -4.53067168 1.02357760
H -1.86835742 -2.56085329 1.54375947
H 0.28104573 1.47571863 2.98006671
H 1.26591304 3.74417004 2.79369922
H 3.05623481 4.19562704 1.11250913
81
35
P -1.47375068 1.24102214 -0.83566620
C -2.94826667 0.87747206 0.21636917
C -3.90867179 1.88225378 0.44248857
C -5.11010922 1.59144348 1.09474768
C -5.38223025 0.29009345 1.52757280
C -4.44358110 -0.71885035 1.29229453
C -3.24366006 -0.42929466 0.63901815
H -2.53396905 -1.23307722 0.45835295
H -4.64266721 -1.74475477 1.61382024
H -6.32077933 0.06421368 2.04023997
H -5.83606012 2.39037561 1.26818106
H -3.71879345 2.90667248 0.11381997
C -1.00997358 2.93995355 -0.24470000
C -1.10760541 3.38445166 1.08710971
C -0.67608495 4.66363002 1.44299148
C -0.14673209 5.52457446 0.47500317
C -0.06984102 5.10695074 -0.85651756
C -0.50666263 3.82676538 -1.21342106
H -0.45276353 3.50792422 -2.25719538
H 0.32388108 5.78056822 -1.62224152
H 0.19676267 6.52302968 0.75808791
H -0.74541252 4.98760498 2.48459277
H -1.51041602 2.71654051 1.84970471
N -0.14575644 0.20763155 -0.22898817
P 0.05982926 0.24867150 1.52699749
C 1.70326093 1.01569418 1.88860014
C 2.46772660 0.63476745 3.00624720
C 3.61667655 1.34690271 3.36669890
C 4.02130290 2.46063086 2.62659029
C 3.25232386 2.86910796 1.53107024
C 2.10304638 2.16287923 1.17501933
H 1.50992263 2.50981696 0.32908906
H 3.54296539 3.74903652 0.95126062
H 4.92249723 3.01231160 2.90594690
H 4.20075914 1.02214902 4.23211545
H 2.17346383 -0.22870106 3.60547563
C 0.21843741 -1.48319759 2.16545473
C 1.36918216 -2.29202132 2.13164510
C 1.33477383 -3.59871576 2.62361278
C 0.15408067 -4.11989023 3.16471928
C -0.98705590 -3.31583385 3.23732959
C -0.94928778 -2.00592706 2.75199156
H -1.84282329 -1.38101732 2.81439100
H -1.90896744 -3.70630359 3.67592159
H 0.12839371 -5.14647792 3.53969750
H 2.23578840 -4.21500080 2.57179399
H 2.29685914 -1.90984449 1.70947958
C 0.33143559 -0.81441332 -1.27079783
C -0.83230827 -1.82442791 -1.43218758
C -0.99313975 -2.90362452 -0.54432884
C -2.12226396 -3.72479454 -0.59237084
C -3.13507302 -3.48023000 -1.52290940
C -2.99854088 -2.40673383 -2.40509814
C -1.86185527 -1.59418413 -2.36252427
H -1.79013116 -0.75591769 -3.05401652
H -3.78483693 -2.18927366 -3.13224840
H -4.02426438 -4.11476973 -1.55552485
H -2.20971404 -4.55040726 0.11813380
H -0.24203141 -3.10592575 0.21372165
C 1.68659273 -1.47447706 -0.91336586
C 1.95015868 -2.83281467 -1.15214809
C 3.21174822 -3.37992639 -0.89826888
C 4.25061328 -2.57809704 -0.42117852
C 4.02210861 -1.20974785 -0.24643117
C 2.76360159 -0.66996108 -0.51049924
H 2.62492047 0.39923321 -0.40399110
H 4.82408790 -0.55055522 0.09450199
H 5.23338570 -3.00852959 -0.21315719
H 3.37820911 -4.44485345 -1.07972049
H 1.17191376 -3.48405930 -1.54575140
C 0.70316177 -0.11674899 -2.60871069
C 0.72958810 -0.85153094 -3.80517920
C 1.17792979 -0.27540004 -4.99634202
C 1.62778691 1.04750624 -5.01644245
C 1.63931329 1.77819400 -3.82542257
C 1.18906499 1.19787106 -2.63798440
H 1.22735899 1.77418547 -1.71678989
H 2.00407836 2.80873853 -3.81401387
H 1.97652351 1.49984883 -5.94812318
H 1.17923919 -0.86994133 -5.91360524
H 0.40495966 -1.89315122 -3.80818578
81
35'
C -1.95818557 3.52189479 3.12288448
C -1.31626673 2.65150074 2.23388185
C -0.75690753 3.12246125 1.04057940
C -0.85666018 4.49563198 0.75985511
C -1.49896138 5.36657429 1.64100112
C -2.05370785 4.88362806 2.83184234
H -2.55412693 5.56538468 3.52461859
H -1.56509153 6.43026842 1.39660360
H -0.43344960 4.89325963 -0.16332549
C -0.05896550 2.14696563 0.04513263
N 0.00532096 0.83778553 0.65143762
P -0.48494913 -0.60630956 0.28397121
C -2.24658091 -0.84201026 -0.20760985
C -2.64203071 -0.91307031 -1.55122912
C -3.99727437 -0.98155739 -1.88512372
C -4.96966919 -0.96897278 -0.88217205
C -4.58378880 -0.87958523 0.46039534
C -3.23066606 -0.81411880 0.79682145
H -2.93707242 -0.74226504 1.84693361
H -5.34038967 -0.86016795 1.24895736
H -6.02955267 -1.02005003 -1.14467261
H -4.29060071 -1.02661974 -2.93671383
H -1.89421168 -0.88438351 -2.34581945
C -0.29011564 -1.59885209 1.81249484
C 0.41569440 -1.04549464 2.89323325
C 0.62190863 -1.79510703 4.05390017
C 0.12656124 -3.10036987 4.14526901
C -0.58693237 -3.65041938 3.07557565
C -0.79830715 -2.90421041 1.91366136
H -1.36258326 -3.34307933 1.09080860
H -0.98115422 -4.66748128 3.14062122
H 0.29179862 -3.68718168 5.05267114
H 1.17024212 -1.35621353 4.89144742
H 0.79143153 -0.02505942 2.80276548
P 0.68371767 -1.62784023 -1.42795094
C 2.37836694 -1.16242595 -0.86366104
C 2.90967452 -1.39943475 0.41855461
C 4.19893512 -0.97339924 0.74316682
C 4.97617276 -0.29429335 -0.20066685
C 4.45742091 -0.03947742 -1.47153634
C 3.16976974 -0.47203511 -1.79907389
H 2.76999861 -0.27068306 -2.79654583
H 5.05077678 0.50684718 -2.20836382
H 5.98107451 0.04743052 0.05973699
H 4.59385396 -1.16470476 1.74442708
H 2.31589049 -1.91422248 1.17389718
C 0.47215936 -3.41924651 -1.03453487
C 1.43888346 -4.24189562 -0.43130135
C 1.17027066 -5.59093274 -0.17988535
C -0.06573475 -6.14460423 -0.52388196
C -1.02771704 -5.34236933 -1.14827174
C -0.75652887 -3.99930499 -1.41330992
H -1.51772628 -3.38889444 -1.90484097
H -1.99314925 -5.76583720 -1.43753830
H -0.27491507 -7.19748682 -0.31852892
H 1.93557910 -6.21146512 0.29386430
H 2.41149699 -3.83464447 -0.15430171
C 1.38683041 2.68705297 -0.15198187
C 2.40619884 2.24810992 0.70372917
C 3.70006469 2.76310469 0.60584912
C 4.00822851 3.72452962 -0.36069310
C 3.00426476 4.16386707 -1.22725950
C 1.70730659 3.65183495 -1.12057551
H 0.94185036 4.00187584 -1.81535790
H 3.22813296 4.90953423 -1.99510895
H 5.02275057 4.12375291 -0.44211569
H 4.47589483 2.39906318 1.28385581
H 2.17296887 1.48031582 1.43999480
C -0.83397430 2.10434434 -1.29470874
C -0.20465062 1.60381313 -2.44753855
C -0.90146616 1.46659801 -3.64959832
C -2.25101904 1.82669624 -3.72478005
C -2.89235914 2.31159464 -2.58257408
C -2.19105029 2.44666633 -1.38025308
H -2.71160616 2.81584589 -0.49614481
H -3.95115558 2.58022733 -2.62032618
H -2.79861994 1.72435523 -4.66532843
H -0.38600156 1.07496807 -4.53049509
H 0.84931077 1.32730715 -2.40193446
H -1.24091646 1.58809007 2.45802083
H -2.38547450 3.12768357 4.04925506
53
36
C -0.02789759 0.02608099 -3.66778101
C 0.36453456 0.61186455 -2.31868602
O 1.05212823 1.60990831 -2.25855163
N -0.09539102 -0.02789590 -1.15148922
P -0.86701209 -1.62855028 -1.25943121
C -2.39892352 -1.37969843 -0.27037698
C -3.10059166 -0.16450626 -0.35928944
C -4.33403396 -0.00621611 0.27675485
C -4.89436383 -1.06321739 1.00105384
C -4.21428794 -2.28260568 1.07866587
C -2.97889752 -2.44283203 0.44487995
H -2.45988639 -3.40178600 0.51813054
H -4.64520677 -3.11584737 1.63995769
H -5.85805837 -0.93824416 1.50116435
H -4.85590312 0.95188463 0.20791085
H -2.67250273 0.67273746 -0.91460286
C 0.21916976 -2.65063512 -0.16685275
C 1.17047331 -3.44678526 -0.82940078
C 2.10979367 -4.18953430 -0.10817425
C 2.09946943 -4.15405396 1.28885874
C 1.14489657 -3.38149758 1.95966608
C 0.20994355 -2.63437465 1.23981169
H -0.52084151 -2.02386542 1.77154522
H 1.13393564 -3.35307550 3.05223610
H 2.83347059 -4.73138340 1.85698260
H 2.84705412 -4.79821941 -0.63782762
H 1.17773587 -3.47954102 -1.92300078
P 0.22073047 0.66121229 0.47359669
C -0.40419565 2.40109211 0.40014201
C 0.25654835 3.49337759 -0.19197003
C -0.30820666 4.76961994 -0.13881334
C -1.53755486 4.97608298 0.49796320
C -2.19857304 3.90049804 1.09720119
C -1.62910252 2.62417418 1.05618431
H -2.14092184 1.78735153 1.53858836
H -3.15325363 4.05488079 1.60708593
H -1.97593384 5.97716913 0.53182995
H 0.21376518 5.60981677 -0.60452582
H 1.20464576 3.33291802 -0.70268397
C 2.05362339 0.83079081 0.49100307
C 2.66457465 1.79556026 1.31084462
C 4.05457957 1.82963358 1.45595028
C 4.85590812 0.89504471 0.79405118
C 4.25488360 -0.07696070 -0.01239137
C 2.86737523 -0.11153581 -0.16017559
H 2.41460120 -0.87983004 -0.78895298
H 4.87050613 -0.81503926 -0.53352481
H 5.94278028 0.92350406 0.90617598
H 4.51237725 2.59429919 2.08932200
H 2.05426333 2.53474978 1.83587073
H -1.11370270 -0.12801435 -3.75220302
H 0.31438719 0.73051172 -4.43631363
H 0.44877050 -0.95224261 -3.83085766
53
36'
C -3.89387558 -2.26098876 0.81498635
C -2.98662495 -1.21151161 0.19352495
O -3.13352863 -0.88232208 -0.99031897
N -2.02011946 -0.75027753 1.03206298
P -0.87570407 0.25478565 0.46967181
C 0.47005239 0.20186967 1.69632536
C 0.38276101 -0.75184195 2.72530181
C 1.43345885 -0.89814409 3.63368390
C 2.57764295 -0.10154883 3.52239997
C 2.66718260 0.85057377 2.50162788
C 1.62031394 1.00471052 1.59012436
H 1.71039582 1.74592076 0.79680201
H 3.55836692 1.47565985 2.40702705
H 3.40045150 -0.22149019 4.23205743
H 1.35780492 -1.64121650 4.43162980
H -0.51458154 -1.36967609 2.78679098
C -1.40112947 1.99027086 0.23225216
C -2.29631020 2.25319712 -0.82343110
C -2.74600654 3.55646071 -1.04273108
C -2.31467719 4.60114469 -0.21688570
C -1.44091364 4.33847579 0.84202684
C -0.98609914 3.03633931 1.07132057
H -0.31013590 2.84104884 1.90559355
H -1.11130049 5.14946403 1.49643346
H -2.66659222 5.62061715 -0.39502776
H -3.44086484 3.75618744 -1.86223732
H -2.64766687 1.42718750 -1.44695653
P -0.12932294 -0.38290542 -1.59502480
C 0.13045003 -2.14471116 -1.10168056
C -0.75913024 -3.06400910 -1.68663485
C -0.72484450 -4.41433050 -1.32727509
C 0.19832514 -4.86447090 -0.37908952
C 1.08097325 -3.95728575 0.21671557
C 1.04495498 -2.60646727 -0.13571503
H 1.71864940 -1.90983637 0.36426689
H 1.79417554 -4.29918018 0.97129368
H 0.22534973 -5.92044247 -0.09762152
H -1.42596101 -5.11514173 -1.78760937
H -1.50499626 -2.70785891 -2.40104240
C 1.52650551 0.43783232 -1.62053946
C 2.77215015 -0.21079889 -1.58549133
C 3.96026071 0.52339031 -1.66858476
C 3.92709551 1.91489327 -1.78882628
C 2.69186161 2.57047341 -1.85716552
C 1.50561325 1.83876512 -1.79148075
H 0.54869306 2.36388892 -1.85855106
H 2.65135209 3.65682682 -1.97177438
H 4.85746049 2.48561213 -1.84507628
H 4.91915268 -0.00069984 -1.63618177
H 2.82469299 -1.29645273 -1.49859260
H -3.34535635 -3.21743059 0.84866599
H -4.15924070 -1.99594934 1.84879204
H -4.79532106 -2.38845073 0.20117178
58
37
C 4.40634252 -1.43451604 -0.44503403
C 3.08869183 -0.96529042 -0.49855676
C 2.22847464 -1.11339696 0.60048106
C 2.72859368 -1.73233708 1.76252742
C 4.03931934 -2.20908675 1.81360807
C 4.88507674 -2.06138686 0.70762202
H 5.91348692 -2.42915378 0.74852608
H 4.40568044 -2.69226450 2.72329417
H 2.08101181 -1.84737438 2.63731427
P 0.50997989 -0.43336571 0.67873526
N 0.24482245 0.15467557 -0.95845928
P -0.53538383 1.71743689 -1.20112112
C -2.01972800 1.61602140 -0.08956094
C -2.03306742 1.92539125 1.28160204
C -3.19157380 1.73225100 2.04045343
C -4.34904867 1.22333312 1.44164440
C -4.34565754 0.91174023 0.07770825
C -3.19049028 1.11168684 -0.68245156
H -3.17769311 0.84032636 -1.74065940
H -5.24574233 0.51054256 -0.39557825
H -5.25219631 1.06883841 2.03802141
H -3.18625896 1.97120408 3.10722951
H -1.13011008 2.30385734 1.76359398
C 0.57857463 2.87371865 -0.29705020
C 1.94949725 2.61610151 -0.13010491
C 2.79126305 3.57271957 0.44521562
C 2.28204379 4.80797759 0.85409335
C 0.92172313 5.08348320 0.67681147
C 0.07983056 4.12889221 0.10252485
H -0.98107983 4.36063573 -0.02665931
H 0.51197032 6.04786859 0.98892172
H 2.94044809 5.55395007 1.30653294
H 3.85257889 3.34521302 0.57591047
H 2.36736191 1.66040123 -0.44612693
H -2.77527509 -2.41946395 -2.61542054
C -1.67867204 -2.34466379 -2.64775873
H -1.25731320 -3.14676404 -2.01281411
H -1.34989920 -2.51079479 -3.69286468
O -1.33318545 -1.06945560 -2.16568393
C 0.05921235 -0.79789876 -2.04993657
H 0.58243065 -1.72787415 -1.76077011
C 0.62144562 -0.31646221 -3.38766416
H 0.11354510 0.60317337 -3.70899038
H 1.70108898 -0.11902851 -3.31412909
H 0.46623856 -1.08777953 -4.15782798
C -0.49471364 -1.99824491 0.72459331
C -1.87063473 -1.85456072 0.98193949
C -2.70945993 -2.96932681 1.01672575
C -2.18602209 -4.25212239 0.81730497
C -0.81870150 -4.40928055 0.57588155
C 0.02014104 -3.29007819 0.52332423
H 1.08434257 -3.43006563 0.32278937
H -0.39968764 -5.40710524 0.41998266
H -2.84197766 -5.12591902 0.85354786
H -3.77715099 -2.83365998 1.20800814
H -2.29276054 -0.86218108 1.14654238
H 2.73081325 -0.47305534 -1.40328128
H 5.05974477 -1.30902365 -1.31261996
58
37'
C 0.07621818 1.12721623 3.90182458
H -0.62154639 0.33771896 4.21989771
H -0.20158377 2.07411521 4.39050474
H 1.08921497 0.85164394 4.23152563
C 0.03570592 1.23731924 2.37644197
N 0.38743214 -0.01843776 1.81186612
P 0.83713699 -0.28846070 0.31688683
C 1.09857882 -2.08732110 0.16254031
C 1.78381738 -2.63370655 -0.93295442
C 1.88037164 -4.02050433 -1.07340333
C 1.29030916 -4.86288832 -0.12521573
C 0.61008268 -4.31713830 0.96851364
C 0.51238191 -2.93179745 1.11648340
H -0.01597003 -2.48174877 1.95881998
H 0.14813334 -4.97429411 1.70972927
H 1.36254787 -5.94776446 -0.23905414
H 2.41806394 -4.44396942 -1.92553875
H 2.24640596 -1.98098170 -1.67683345
C 2.41751609 0.53534887 -0.16310806
C 3.27303831 0.91108905 0.88620789
C 4.49012907 1.53959863 0.61148841
C 4.86411613 1.79755224 -0.71144272
C 4.01720283 1.42600026 -1.76070249
C 2.79702171 0.79959008 -1.48986411
H 2.13558130 0.52473552 -2.31529908
H 4.30503413 1.62737699 -2.79571575
H 5.81591854 2.29061255 -0.92539681
H 5.14919909 1.82967505 1.43385200
H 2.97417368 0.70141959 1.91592974
P -0.53936446 0.00910847 -1.49276054
C -1.19600340 1.71287540 -1.22720307
C -0.30261862 2.79767919 -1.14324582
C -0.77648885 4.11052030 -1.09675535
C -2.14985108 4.36858285 -1.14858613
C -3.04471531 3.29859842 -1.23994302
C -2.57479011 1.98285248 -1.27624758
H -3.29012734 1.16076786 -1.34240992
H -4.12111361 3.48633418 -1.28035061
H -2.51974518 5.39646996 -1.11687273
H -0.06489463 4.93712097 -1.02165738
H 0.77533939 2.62362917 -1.11330302
C -1.85173318 -1.12599892 -0.86778004
C -2.07978516 -2.29978856 -1.60649892
C -2.98425684 -3.26229563 -1.14945698
C -3.67233655 -3.05720676 0.04977648
C -3.45081038 -1.89035734 0.79019926
C -2.54346300 -0.92681272 0.34292092
H -2.34526787 -0.03708139 0.94424423
H -3.97957949 -1.73266644 1.73406070
H -4.37949909 -3.80917346 0.41037379
H -3.14937272 -4.17327527 -1.73053757
H -1.53508884 -2.46559294 -2.53990309
O -1.28316527 1.60453393 1.93000500
C -1.66246946 2.93584648 2.16285133
H -2.58867528 3.11774188 1.59981410
H -0.89871897 3.65097433 1.79868922
H -1.85255995 3.14858424 3.23347487
H 0.71579013 2.06778416 2.06148844
54
38
C -0.51142767 2.34548517 -0.44169535
C -0.66020846 3.07181417 -1.63746011
C -1.11009653 4.39416289 -1.61995976
C -1.44610742 5.00268304 -0.40611924
C -1.32154019 4.28199940 0.78555627
C -0.85246461 2.96493544 0.77066653
H -0.74116746 2.41894615 1.70706354
H -1.58559314 4.74958754 1.73790501
H -1.80896538 6.03360124 -0.39017634
H -1.21071862 4.94618121 -2.55810799
H -0.42207721 2.59815769 -2.59526752
P 0.01127461 0.58645255 -0.62555306
N -0.06907845 -0.09298948 1.02006649
P -1.01344905 -1.59067934 1.32730053
C -0.12836567 -2.75049223 0.18280376
C 0.92680401 -3.47384990 0.76788517
C 1.75071700 -4.28773473 -0.01522373
C 1.52187875 -4.39895689 -1.39045041
C 0.47035203 -3.68906149 -1.98063846
C -0.34752461 -2.86543812 -1.20187223
H -1.14660612 -2.29530914 -1.67808500
H 0.29280085 -3.76674602 -3.05645829
H 2.16357338 -5.03728526 -2.00352818
H 2.57311897 -4.83660191 0.45079828
H 1.11967088 -3.36677978 1.83847438
C -2.58484109 -1.20431470 0.44649073
C -3.14909726 0.08323893 0.50127395
C -4.41479676 0.33244478 -0.03406615
C -5.15244416 -0.70344151 -0.61477883
C -4.61622481 -1.99426532 -0.64718225
C -3.34705833 -2.24441896 -0.11851472
H -2.94731832 -3.26100390 -0.15285904
H -5.18722495 -2.81472140 -1.08989687
H -6.14226745 -0.50759633 -1.03479249
H -4.82396820 1.34534329 0.00484880
H -2.59794571 0.90477529 0.96001626
C 0.93472410 0.10724444 1.97428403
O 1.32095520 -0.73172272 2.75759889
O 1.43419555 1.35424257 1.91782043
C 2.63026722 1.59085943 2.65784031
H 2.87152853 2.65058664 2.50949395
H 3.44866913 0.96221334 2.27384568
H 2.48154554 1.37164433 3.72556699
C 1.84430655 0.71801803 -0.86404905
C 2.54916818 -0.48822624 -1.03036306
C 3.93401038 -0.48081589 -1.21638017
C 4.63103869 0.73078299 -1.26243306
C 3.93478038 1.93503183 -1.11398624
C 2.55224772 1.92990267 -0.90939147
H 2.02398692 2.87452450 -0.76716686
H 4.47292530 2.88630304 -1.14664097
H 5.71343584 0.73712104 -1.41515211
H 4.46639427 -1.42838016 -1.33217897
H 2.01847080 -1.44219523 -1.00608906
54
38' 
C 0.38498509 1.71708260 -1.01089493
C 0.83570369 1.43523469 -2.30889689
C 1.78797371 2.26364057 -2.90893874
C 2.29791956 3.36665062 -2.21892056
C 1.84990156 3.64824484 -0.92350792
C 0.89585929 2.82803556 -0.32031365
H 0.55736541 3.05814955 0.69176394
H 2.24733254 4.50844954 -0.37928125
H 3.04778325 4.00821570 -2.68881136
H 2.13819917 2.03843756 -3.91936082
H 0.46648618 0.55378577 -2.83290076
P -0.80532709 0.56864300 -0.22379165
N -1.50278652 -0.50448907 -1.19501521
C -0.84155755 -1.54990908 -1.75037262
O 0.37270233 -1.72304391 -1.84520148
O -1.71285353 -2.46494209 -2.24064556
C -1.12879901 -3.63237059 -2.80156666
H -1.96276995 -4.24719523 -3.16705178
H -0.55490596 -4.18800397 -2.04248368
H -0.44894822 -3.38444442 -3.63262003
C -2.17054573 1.59383144 0.42333418
C -2.03375610 2.36145649 1.59128240
C -3.08840921 3.16824420 2.02631117
C -4.28574424 3.20584781 1.30508254
C -4.43040094 2.42833130 0.15130302
C -3.37975374 1.62102188 -0.29081730
H -3.48356357 0.99251393 -1.17732038
H -5.36994733 2.44570477 -0.40685931
H -5.11127344 3.83433251 1.64908376
H -2.97710871 3.76007462 2.93822302
H -1.11703352 2.31101897 2.18304755
P 0.25188575 -0.25723560 1.65129603
C -0.07930249 -2.04445237 1.34244801
C 0.93976384 -3.00641973 1.24909075
C 0.62332107 -4.35349969 1.05967566
C -0.71078099 -4.75794574 0.95094287
C -1.73137496 -3.80821974 1.05564306
C -1.42042916 -2.46395835 1.26662198
H -2.23191862 -1.73610194 1.33748189
H -2.77741964 -4.11130620 0.96781812
H -0.95470326 -5.81067673 0.78669808
H 1.42794552 -5.08942630 0.98293960
H 1.98685445 -2.70553513 1.30824254
C 2.02084683 0.00759113 1.21005469
C 2.61788141 -0.42905296 0.01148802
C 3.95233582 -0.11669102 -0.25402293
C 4.70425301 0.62879524 0.66176622
C 4.11911069 1.06315155 1.85395212
C 2.78235408 0.75541291 2.12519282
H 2.32377296 1.10132245 3.05606881
H 4.70136185 1.64431208 2.57374409
H 5.74724427 0.87344981 0.44352723
H 4.40479615 -0.44960653 -1.19165580
H 2.02588542 -0.98969739 -0.71643324
55
39
N 0.04118091 0.13824374 3.34076251
C 0.23893883 0.74172310 2.13063185
O 0.66233181 1.87948516 2.02067515
N -0.08671486 -0.03784300 0.98180892
P -0.45713642 -1.75901978 1.15209718
C 0.83921322 -2.55903386 0.11079514
C 1.94963477 -3.07435976 0.80249057
C 3.03880117 -3.60881573 0.10812016
C 3.02359956 -3.64352578 -1.28896260
C 1.91656111 -3.14851958 -1.98715235
C 0.83020148 -2.60901403 -1.29494330
H -0.02116550 -2.20959346 -1.84753157
H 1.90293452 -3.17365888 -3.07974970
H 3.87431958 -4.05840013 -1.83575660
H 3.89796864 -4.00003606 0.65890250
H 1.96307466 -3.04845959 1.89612601
C -2.01233777 -1.93367414 0.18902631
C -2.32239361 -3.13017631 -0.48135187
C -3.56548552 -3.29566973 -1.09898585
C -4.51933303 -2.27455091 -1.04905407
C -4.22551355 -1.08820824 -0.36878901
C -2.98548757 -0.92072474 0.25124970
H -2.76635545 0.01348826 0.77260876
H -4.96287737 -0.28253114 -0.32290415
H -5.48879243 -2.40368676 -1.53685846
H -3.78681518 -4.22753576 -1.62591213
H -1.58702501 -3.93691452 -0.53243743
P 0.03227883 0.64685120 -0.65796519
C 1.75974970 1.27848672 -0.71535688
C 2.09818393 2.34914927 -1.56030561
C 3.43305336 2.73089499 -1.72588700
C 4.45095628 2.04365054 -1.05893309
C 4.12329795 0.96788053 -0.22676673
C 2.79147526 0.58621465 -0.05877996
H 2.55279868 -0.25760815 0.59098715
H 4.91085227 0.42125609 0.29900753
H 5.49411044 2.34414436 -1.18671310
H 3.67638794 3.57353451 -2.37880397
H 1.31530364 2.89941326 -2.08831420
C -1.01803843 2.16977999 -0.64898989
C -2.24413479 2.05492984 -1.32976495
C -3.12189979 3.14013534 -1.41464375
C -2.77342520 4.36234751 -0.83363468
C -1.54709760 4.49337931 -0.17130423
C -0.67369044 3.40771244 -0.07528469
H 0.27113153 3.50473646 0.45689250
H -1.26997410 5.44969484 0.28047176
H -3.45383466 5.21564928 -0.90114173
H -4.07272900 3.03201865 -1.94338027
H -2.51270849 1.10323508 -1.79580839
H -0.27743839 -0.82538419 3.35176652
C 0.36158261 0.79462356 4.58903866
H 1.19350514 0.29243199 5.11410268
H 0.66229330 1.82694808 4.36822825
H -0.51130220 0.81640559 5.26343502
55
39'
N -1.57151826 -2.49236396 2.32486137
C -0.73751726 -1.51744300 1.83767488
O 0.49363672 -1.61073583 1.95856146
P 0.27798379 -0.25415537 -1.61901001
C -0.13218236 -2.02486031 -1.30698334
C -1.49425184 -2.38047551 -1.30876386
C -1.88302270 -3.70430724 -1.09897863
C -0.91761484 -4.69819329 -0.90781372
C 0.43765482 -4.35688025 -0.92880272
C 0.82999078 -3.02994576 -1.12259185
H 1.89151513 -2.77899453 -1.11546173
H 1.19940294 -5.12659628 -0.78057203
H -1.22110763 -5.73572986 -0.74603339
H -2.94569588 -3.96053591 -1.08781390
H -2.26101292 -1.61522555 -1.45513687
P -0.76076653 0.58399744 0.25618286
N -1.42514328 -0.48121803 1.25341676
C -2.16037476 1.56826313 -0.39178361
C -3.32369922 1.65994839 0.39082754
C -4.40019131 2.43458226 -0.04614402
C -4.32904335 3.11750741 -1.26529517
C -3.17887968 3.01768663 -2.05313722
C -2.09790985 2.24310216 -1.62161705
H -1.21696034 2.14537644 -2.25994553
H -3.12366118 3.53621916 -3.01355732
H -5.17463718 3.72089422 -1.60552191
H -5.30222249 2.50214607 0.56751234
H -3.37281068 1.10645075 1.33025651
C 0.42072632 1.79238472 0.96753269
C 0.74854866 2.97592252 0.28590856
C 1.69007107 3.85526400 0.82355774
C 2.30703364 3.56095725 2.04418363
C 1.98054573 2.38428836 2.72417475
C 1.04338664 1.49581340 2.19011846
H 0.82106842 0.55461549 2.69445778
H 2.46479295 2.14806332 3.67508451
H 3.04459897 4.25017837 2.46356741
H 1.94122279 4.77436317 0.28816364
H 0.26816540 3.22255382 -0.66303101
C 2.05962343 -0.05051114 -1.20018566
C 2.83632191 0.64244046 -2.14631238
C 4.19285116 0.88609802 -1.91229766
C 4.78488862 0.44100970 -0.72725695
C 4.01788168 -0.24688336 0.21989786
C 2.66201537 -0.49292757 -0.00663827
H 2.05977701 -1.00753293 0.74709803
H 4.47528194 -0.58684730 1.15271437
H 5.84460757 0.63366552 -0.53927488
H 4.78571971 1.42492697 -2.65599680
H 2.37409503 0.99369671 -3.07327702
H -2.54487833 -2.40672508 2.06275599
C -1.08454951 -3.74590925 2.84667985
H -0.04052457 -3.60448114 3.15613511
H -1.67678404 -4.06657949 3.72001073
H -1.10639210 -4.55241103 2.08984205
62
40
C 1.13045425 -2.53644937 0.70762459
C 1.33614076 -3.34440236 1.83701349
C 2.19552214 -4.44685937 1.78188968
C 2.87368099 -4.74308095 0.59706961
C 2.68213686 -3.93829239 -0.53219993
C 1.81399170 -2.84700741 -0.47864906
H 1.67535221 -2.23270641 -1.36749395
H 3.21381313 -4.16243750 -1.46070513
H 3.55417401 -5.59737390 0.55233756
H 2.34198451 -5.06797875 2.66943676
H 0.82181857 -3.10282446 2.77197201
P -0.40454075 1.39636421 -0.90783837
N 0.60495321 0.10487229 -0.14390607
P -0.09143871 -1.15327067 0.91533586
C -1.45619372 -1.81871325 -0.15885728
C -2.63226356 -2.20062035 0.50319629
C -3.72402567 -2.69929247 -0.21343361
C -3.65585987 -2.80788921 -1.60490165
C -2.48744401 -2.42583746 -2.27510596
C -1.39413016 -1.93957263 -1.55592537
H -0.48988590 -1.64332369 -2.08808015
H -2.42844353 -2.50819739 -3.36369618
H -4.51231617 -3.18623152 -2.16912068
H -4.63643950 -2.98647752 0.31556095
H -2.70257291 -2.07883048 1.58775064
H 3.12468572 -1.05407687 2.19860358
C 2.76610040 -0.04595867 1.92888309
N 2.94442950 0.18450060 0.52416389
C 2.00157833 0.30775754 -0.32573199
N 2.30497206 0.83497195 -1.59510331
C 3.55901134 1.55841185 -1.70830775
H 3.54170081 2.15512546 -2.63453049
C 1.00627543 2.97238731 1.07158486
C 1.54666182 4.17341204 1.53892266
C 1.42371204 5.34329994 0.78203628
C 0.76176055 5.30481582 -0.44907265
C 0.23175741 4.10047451 -0.92079565
C 0.33778321 2.92315774 -0.16235529
H -0.26665603 4.07173546 -1.89473177
H 0.66707362 6.21338600 -1.04975381
H 1.84835999 6.28158469 1.14839786
H 2.06805259 4.19431356 2.49970132
H 1.11430958 2.06748058 1.66927749
H 3.67623453 2.23159024 -0.84954616
H 4.43662689 0.88470736 -1.73082757
C 1.94271786 0.09438552 -2.79185692
H 1.86203039 0.78184015 -3.64869740
H 0.96632108 -0.38637639 -2.66787564
H 2.69423999 -0.68274603 -3.04184171
H 1.72602734 0.03728615 2.30404633
H 3.38445234 0.67287630 2.49553136
C -1.98107374 1.28497422 0.07244944
C -3.14301585 0.99830691 -0.66247171
C -4.38393714 0.89549137 -0.02889550
C -4.47702120 1.07791724 1.35329555
C -3.32787739 1.37383480 2.09596572
C -2.08977420 1.48397085 1.45974865
H -1.20435172 1.72457806 2.04981444
H -3.39751414 1.52324876 3.17664628
H -5.44502415 0.99223002 1.85417824
H -5.27591364 0.66010984 -0.61465804
H -3.06724765 0.82844448 -1.73954931
62
40'
C -0.79146409 3.37179730 3.15606303
C -0.20315095 3.74649646 1.94363652
C 0.31891606 2.77447390 1.08893112
C 0.24916115 1.41555854 1.43695931
C -0.33054405 1.04378127 2.66136103
C -0.84707987 2.02151170 3.51582697
H -1.29395504 1.72611190 4.46866440
H -0.35728666 -0.01437192 2.92790534
P 0.79400283 0.11328885 0.28339202
N 0.83532367 -1.24832844 1.16816288
C 1.02676363 -2.38174320 0.42442569
N 1.15212117 -2.29483424 -0.86940455
C 1.49131354 -3.41116653 -1.70426826
H 2.10241870 -3.06108414 -2.55539247
H 0.59682945 -3.89690778 -2.14750068
H 2.06437601 -4.19806744 -1.17498042
N 1.07250793 -3.58670546 1.15060569
C 0.08134924 -4.60102225 0.82187386
H -0.15299105 -4.60000778 -0.24787966
H 0.45480376 -5.60318311 1.09300540
H -0.87203202 -4.42909683 1.36272344
C 1.33772737 -3.49698355 2.57530071
H 2.13709660 -2.77095388 2.76905598
H 1.65900983 -4.48621428 2.94320748
H 0.44829220 -3.18208731 3.15786793
C 2.39556056 0.68034403 -0.40864737
C 3.28594083 1.38908058 0.41619133
C 4.54636746 1.75689435 -0.06152135
C 4.92933185 1.41612884 -1.36256138
C 4.05068869 0.70116668 -2.18304715
C 2.79033128 0.32811965 -1.71000958
H 2.11126972 -0.24710644 -2.33998677
H 4.35000246 0.42524869 -3.19739236
H 5.91522410 1.70517967 -1.73609367
H 5.23091573 2.31081682 0.58595633
H 2.99478826 1.65697099 1.43442903
P -0.62057073 0.00649777 -1.52232329
C -1.77337459 -1.27875789 -0.86494370
C -2.27917925 -1.32996922 0.44653178
C -3.09569015 -2.38960977 0.85246899
C -3.41588604 -3.41575207 -0.04087341
C -2.91662653 -3.37828499 -1.34700827
C -2.09927379 -2.32054350 -1.75192298
H -1.69360027 -2.30608456 -2.76691398
H -3.15824835 -4.17886677 -2.05098694
H -4.05067133 -4.24546087 0.28093448
H -3.47547979 -2.41600139 1.87715728
H -2.02832865 -0.55089855 1.16593606
C -1.51190414 1.62134870 -1.31562798
C -0.93180067 2.70534579 -2.00329225
C -1.47415864 3.98935668 -1.91347272
C -2.62342249 4.21011121 -1.14794620
C -3.22626300 3.13709333 -0.48408421
C -2.67742822 1.85448500 -0.56634562
H -3.16524704 1.03355866 -0.04008704
H -4.13056386 3.29919770 0.10848529
H -3.05349554 5.21250832 -1.07697640
H -1.00243843 4.81773117 -2.44883718
H -0.03679161 2.53901280 -2.61126816
H 0.77623521 3.07781388 0.14649013
H -0.15515879 4.79960271 1.65675419
H -1.20309967 4.13392343 3.82291470
54
41
CL -0.18598493 -5.47502810 -2.20074587
C -0.19887518 -3.81103515 -1.73710479
N -1.36103517 -3.15900857 -1.82973552
N -1.38922006 -1.92274755 -1.40712690
C -0.24010827 -1.37434278 -0.94333773
N 0.94483873 -2.02458834 -0.96155286
N 0.95779718 -3.27607651 -1.34488039
N -0.31063575 -0.09149612 -0.45757111
P 0.53009609 0.48659256 1.02310302
C 2.13599222 1.12890703 0.38479272
C 2.82437335 0.63098057 -0.73568128
C 3.99869592 1.24918313 -1.17055094
C 4.50331688 2.36575328 -0.49349983
C 3.82652997 2.86583384 0.62167540
C 2.64465450 2.25566231 1.05184666
H 2.09867984 2.67325829 1.90250787
H 4.20852006 3.74371553 1.14904462
H 5.42186453 2.84740956 -0.83906071
H 4.52580329 0.85464761 -2.04336093
H 2.44135725 -0.24858172 -1.25439645
C 0.95243014 -1.11452480 1.83620268
C 2.21440011 -1.72879526 1.78953283
C 2.43678836 -2.93610644 2.45630987
C 1.40220146 -3.54974132 3.16935357
C 0.14349131 -2.94200580 3.23030585
C -0.07472999 -1.72536655 2.58000065
H -1.05242502 -1.24055756 2.65397148
H -0.66664380 -3.41043870 3.79508656
H 1.57738633 -4.49936359 3.68143406
H 3.42175818 -3.40701872 2.40652420
H 3.02069141 -1.27264258 1.21367759
P -1.48153457 0.98946122 -1.27772616
C -0.59425472 2.59466082 -1.01261166
C 0.38194978 2.91126064 -1.97442695
C 1.16387084 4.06068765 -1.84822047
C 0.96282426 4.92422175 -0.76753938
C -0.01697064 4.63002421 0.18592207
C -0.78665209 3.46982017 0.07019097
H -1.52547198 3.23429651 0.83756894
H -0.17388875 5.30037414 1.03502846
H 1.57312512 5.82526569 -0.66614544
H 1.93343647 4.27984386 -2.59202598
H 0.54281397 2.23865740 -2.82190619
C -2.87470918 1.07284492 -0.07567321
C -3.78795735 2.14105906 -0.14727950
C -4.91734196 2.16797468 0.67417237
C -5.16123891 1.12096996 1.56944992
C -4.27182401 0.04457055 1.63105068
C -3.13945279 0.01785247 0.81208990
H -2.46373950 -0.83690756 0.85534691
H -4.46037355 -0.78407247 2.31871515
H -6.04529774 1.14186758 2.21165794
H -5.61089280 3.01073997 0.61336790
H -3.61213548 2.96649167 -0.84308083
54
41'
CL -0.05713478 -5.95028859 -0.67917099
C 0.45295502 -4.43822394 0.00444253
N 0.97817554 -3.53681995 -0.81322154
N 1.20277032 -2.34262787 -0.31868970
C 0.83120183 -2.09238817 0.97318371
N 0.74653551 -0.84680851 1.43769364
P 0.77322113 0.46103887 0.47612931
C 0.09887950 1.80118556 1.50809144
C 0.08582178 3.13583148 1.06710881
C -0.51517241 4.12415264 1.84831082
C -1.10302609 3.79065628 3.07294849
C -1.08263794 2.46529042 3.51934078
C -0.48596365 1.46924986 2.74240908
H -0.45956833 0.42954943 3.07418743
H -1.53221113 2.20291453 4.48027548
H -1.57504353 4.56605718 3.68183192
H -0.52722989 5.15737602 1.49352470
H 0.54018951 3.40963909 0.11499068
C 2.41830472 0.99248698 -0.12222848
C 2.98365806 0.34663390 -1.23730550
C 4.26384594 0.69854154 -1.66969325
C 4.99047972 1.68504630 -0.99443890
C 4.43840964 2.31641983 0.12416594
C 3.15785341 1.97124802 0.56383638
H 2.73799930 2.46563445 1.44181557
H 5.00669678 3.08024292 0.66071884
H 5.99202539 1.95761478 -1.33695499
H 4.69773177 0.19345613 -2.53608798
H 2.42868860 -0.44303391 -1.74655146
P -0.46610517 0.14126278 -1.43517360
C -1.76561908 -0.89445377 -0.63602239
C -1.91277557 -2.18592128 -1.17437328
C -2.74342089 -3.12711885 -0.55972508
C -3.44727426 -2.78446635 0.59790449
C -3.31824955 -1.50024188 1.13752446
C -2.47831798 -0.56353615 0.53234957
H -2.35820897 0.41711578 0.99456514
H -3.85565002 -1.23293237 2.05080937
H -4.08545979 -3.52302055 1.08922623
H -2.81399722 -4.13623299 -0.97203049
H -1.33626197 -2.47186561 -2.05742317
C -1.14310642 1.84395057 -1.64743886
C -2.41631804 2.28768647 -1.25511546
C -2.80876291 3.60896651 -1.49004122
C -1.93855812 4.50595055 -2.11612072
C -0.67559558 4.06885637 -2.53137225
C -0.28745306 2.74607969 -2.31185537
H 0.69719274 2.40908772 -2.65017219
H 0.00562777 4.75747826 -3.03783045
H -2.24780691 5.53923213 -2.29252870
H -3.80265419 3.93886669 -1.17686639
H -3.11188896 1.60349186 -0.76839551
N 0.56052582 -3.12060014 1.84340728
N 0.34804330 -4.29813084 1.33363485
64
42
N 1.82590508 -6.63962470 1.97388737
C 0.86875408 -7.48300319 1.57338315
N -0.27844417 -7.12378814 0.98786832
N -0.48590127 -5.84475720 0.79629580
C 0.46751027 -4.97541084 1.19832688
N 1.62413835 -5.35966526 1.78224338
C 0.23606487 -3.53599856 0.98526678
C 1.19603163 -2.58924285 1.38922984
C 0.98012122 -1.22960673 1.18282130
C -0.19319585 -0.77812852 0.55254060
C -1.15731847 -1.72560571 0.16525494
C -0.95087375 -3.08440156 0.37860625
H -1.70010680 -3.81266808 0.06648463
H -2.07272615 -1.38373356 -0.32081966
N -0.40148456 0.61023620 0.28261669
P -1.66934498 1.39320188 1.21736429
C -0.78663482 2.89062101 1.85854552
C -0.30386395 2.80642191 3.17640723
C 0.48620299 3.82686797 3.71520542
C 0.79493218 4.95042239 2.94256908
C 0.30493248 5.05335681 1.63571824
C -0.48180039 4.03292050 1.09613696
H -0.84896137 4.11618705 0.07186113
H 0.54407354 5.93087298 1.02944473
H 1.41456105 5.74874076 3.35927951
H 0.85825683 3.74517309 4.73978701
H -0.54071844 1.92555799 3.78040063
C -2.78368643 2.10942211 -0.07037250
C -3.56545044 3.24246118 0.22086999
C -4.50861401 3.71391724 -0.69614457
C -4.69391194 3.05837080 -1.91774742
C -3.93219541 1.92354080 -2.21187555
C -2.98975993 1.45081954 -1.29477135
H -2.40015641 0.56754182 -1.54607145
H -4.06708249 1.40103260 -3.16272912
H -5.42931817 3.43008520 -2.63574323
H -5.09953755 4.60163313 -0.45538424
H -3.43032866 3.77062967 1.16857328
P 0.46503840 1.44816258 -1.01311895
C 0.40715752 0.21175163 -2.39029386
C 1.02043037 -1.05514410 -2.36552311
C 0.85850061 -1.94327039 -3.43090772
C 0.08573304 -1.58019137 -4.53973777
C -0.52070240 -0.32171530 -4.58213960
C -0.35939803 0.56697297 -3.51434516
H -0.84119432 1.54806285 -3.54644502
H -1.11964687 -0.02906834 -5.44850258
H -0.04059431 -2.27828715 -5.37144496
H 1.33567503 -2.92594553 -3.39320442
H 1.62877705 -1.35059596 -1.50940850
C 2.23146401 1.39340110 -0.46600244
C 2.54593605 1.85581271 0.82719086
C 3.87312641 1.96364694 1.24405406
C 4.91622353 1.62922611 0.37225078
C 4.61754876 1.19297993 -0.92052704
C 3.28683432 1.07848726 -1.33890469
H 3.07633103 0.73611440 -2.35413368
H 5.42398045 0.93395718 -1.61181799
H 5.95583115 1.71278223 0.69912120
H 4.09257476 2.31520904 2.25564967
H 1.74542658 2.12588746 1.51799396
H 1.72665633 -0.50496475 1.50307901
H 2.11023893 -2.93302144 1.87448118
H 1.03846139 -8.55096450 1.73559915
64
42'
N -0.31523208 -7.03114333 0.06738868
C -1.17789095 -7.54242076 -0.81751431
N -1.78180619 -6.84999012 -1.79010675
N -1.49715105 -5.57794404 -1.89822873
C -0.61230579 -5.03982408 -1.02104971
N -0.02677297 -5.75845749 -0.02943372
C -0.28868469 -3.61996959 -1.13619756
C -0.92802546 -2.80028866 -2.09186677
C -0.65557671 -1.44287114 -2.15930639
C 0.26079580 -0.82286110 -1.26690502
N 0.42872812 0.53681448 -1.35633830
P 0.83565764 1.60771129 -0.24942604
C 0.66758081 3.25048967 -1.01880782
C 1.17909526 4.39682903 -0.39083798
C 0.95842879 5.65619396 -0.95315507
C 0.22690722 5.77524731 -2.13962314
C -0.28002259 4.63247264 -2.76657209
C -0.06386755 3.37000413 -2.20960183
H -0.45184538 2.46590238 -2.68127602
H -0.85007241 4.72370517 -3.69452358
H 0.05365836 6.76182340 -2.57715827
H 1.36078093 6.54677959 -0.46408323
H 1.75636668 4.31254116 0.53240019
C 2.55348112 1.47974852 0.39311304
C 2.97116975 2.03889168 1.61230350
C 4.30005037 1.90453992 2.02511592
C 5.21595306 1.21079956 1.22779697
C 4.80298451 0.65050322 0.01429239
C 3.47690439 0.78270806 -0.40352343
H 3.14468948 0.33756656 -1.34452364
H 5.51545264 0.10369952 -0.60827001
H 6.25313728 1.10286131 1.55506785
H 4.61895661 2.33952348 2.97563168
H 2.25913717 2.57078976 2.24795750
P -0.48735563 1.82786713 1.60267890
C -0.58942538 0.04932026 2.09522960
C 0.50638680 -0.45756876 2.82169677
C 0.54040794 -1.79494581 3.21846183
C -0.52886340 -2.64432307 2.91688062
C -1.63990965 -2.13835685 2.23729033
C -1.67512754 -0.80205327 1.83204228
H -2.55051042 -0.43257915 1.29828739
H -2.48296767 -2.79300946 2.00357523
H -0.49534729 -3.69704846 3.20697530
H 1.40865243 -2.17673664 3.76157225
H 1.35158349 0.19306745 3.06124884
C -2.03575580 2.23006684 0.68257755
C -2.56119320 1.48721068 -0.39380729
C -3.70115747 1.93204501 -1.06666850
C -4.32920252 3.12256874 -0.68535192
C -3.81364999 3.87032586 0.37642104
C -2.67477382 3.42651721 1.05446870
H -2.27035955 4.01941092 1.87928804
H -4.29650723 4.80322973 0.67816374
H -5.21887612 3.46797703 -1.21835684
H -4.09570641 1.34588742 -1.90060049
H -2.07179208 0.57218597 -0.72566826
C 0.93477734 -1.66952602 -0.34653574
C 0.65975045 -3.02440123 -0.27747306
H 1.16709333 -3.64529225 0.46115497
H 1.65692866 -1.23968605 0.34723522
H -1.16061522 -0.81031475 -2.89278483
H -1.65442972 -3.25010108 -2.77045226
H -1.41317063 -8.60702160 -0.73569717
63
43
P 1.12709232 1.51488404 1.01101497
N 0.19378350 0.09157895 0.56810711
P -0.25528544 -0.17779181 -1.11978994
C 0.01401624 -1.99726315 -1.37926950
C -0.92756446 -3.00744433 -1.11720098
C -0.62532574 -4.34548015 -1.38488857
C 0.62169841 -4.69705718 -1.91110685
C 1.56736041 -3.70073828 -2.17544689
C 1.26017039 -2.36158759 -1.92164676
H 1.99567834 -1.58543085 -2.14819261
H 2.54247541 -3.96509847 -2.59309291
H 0.85542438 -5.74495728 -2.11737359
H -1.36837970 -5.11923421 -1.17381081
H -1.89274595 -2.74783434 -0.68393979
C -2.09529073 -0.02998707 -1.06719999
C -2.73384778 0.75898994 -0.09686576
C -4.11031370 0.99463791 -0.16123413
C -4.87354030 0.44610669 -1.19580692
C -4.24622716 -0.33359613 -2.17384431
C -2.86935465 -0.56144025 -2.11565175
H -2.39431829 -1.16844113 -2.89150488
H -4.83226895 -0.76609288 -2.98933515
H -5.95029472 0.62789504 -1.24373942
H -4.58645314 1.61307945 0.60451154
H -2.15009384 1.19466910 0.71470331
SI -0.04332761 -1.10214668 1.82109539
O -0.04744406 -0.38939535 3.30934311
C 1.02920084 -0.24199032 4.21212067
H 0.63557365 -0.25693255 5.24162997
H 1.76694423 -1.05691459 4.10476121
H 1.54700475 0.71779381 4.04286558
O -1.47744560 -1.89726233 1.65072165
C -2.67644614 -1.70913955 2.37611990
H -2.49335634 -1.20910037 3.34228731
H -3.13503229 -2.69310202 2.56890457
H -3.38633656 -1.10170469 1.79024181
O 1.18485030 -2.19879117 1.68986849
C 1.11955136 -3.60883425 1.76320299
H 1.48686320 -4.04078591 0.81842228
H 1.75318042 -3.97254798 2.59066822
H 0.08725460 -3.96299050 1.92173811
C 2.59876802 1.38407359 -0.09452648
C 3.20091894 0.12157251 -0.25850469
C 4.38932487 -0.00880497 -0.98053857
C 5.00532976 1.11706413 -1.53840423
C 4.42807082 2.37745292 -1.35928031
C 3.23665140 2.51194160 -0.63908133
H 2.79839551 3.50470883 -0.51041142
H 4.90448732 3.26415781 -1.78618536
H 5.93396007 1.01290704 -2.10548498
H 4.83765707 -0.99828319 -1.10599952
H 2.73489572 -0.76403850 0.18175359
C 0.12785256 2.88965004 0.27864259
C -0.68455102 3.60061685 1.17947638
C -1.56854498 4.58359617 0.72494408
C -1.64496582 4.87334359 -0.64032352
C -0.83069679 4.18366162 -1.54517140
C 0.05140216 3.19985308 -1.09144274
H 0.67332490 2.65971819 -1.80683028
H -0.88823334 4.40767781 -2.61355506
H -2.33761488 5.63857293 -1.00049392
H -2.19724906 5.12380393 1.43762436
H -0.62931032 3.36952902 2.24748539
63
43'
P 0.85492138 0.52746428 -0.01287696
N 0.28490184 -0.24623079 -1.25197659
SI -0.36289166 -1.73224458 -1.68005560
O 0.40006994 -3.09841819 -1.11395647
C 1.48273095 -3.77036722 -1.70976819
H 1.39069165 -4.85288335 -1.51476012
H 1.51369385 -3.61756225 -2.80321922
H 2.44590448 -3.43273197 -1.28251720
O -1.92537915 -1.83948357 -1.11571194
C -2.70102049 -3.01651741 -1.17290599
H -2.98252903 -3.26909236 -2.21275217
H -3.62128519 -2.85822836 -0.58829749
H -2.16179971 -3.87565965 -0.73824333
O -0.32143665 -1.90085186 -3.33735826
C -0.48603440 -0.84600928 -4.25385503
H -0.23712152 -1.20876976 -5.26536411
H 0.17122295 0.01121842 -4.01743076
H -1.52944386 -0.47568997 -4.27408457
C 1.03982897 2.30170216 -0.41119611
C 0.29001086 2.81299979 -1.48023602
C 0.31350780 4.18213468 -1.75467451
C 1.08415393 5.04355595 -0.96707887
C 1.83753571 4.53392308 0.09599249
C 1.81507628 3.16539160 0.37695611
H 2.40682719 2.77410282 1.20765273
H 2.44579084 5.20427457 0.70856941
H 1.09939299 6.11521424 -1.18222620
H -0.27778470 4.57876352 -2.58380880
H -0.31386263 2.12704697 -2.07753443
C 2.50838888 -0.07789380 0.51896118
C 3.27212947 -0.76987445 -0.43467923
C 4.53260825 -1.26766553 -0.09765223
C 5.03823127 -1.08292443 1.19382255
C 4.27976059 -0.39850792 2.14851964
C 3.01749130 0.10241467 1.81537259
H 2.42256026 0.61777134 2.57339458
H 4.66757218 -0.25976302 3.16084767
H 6.02257625 -1.47781364 1.45807664
H 5.12082533 -1.80593451 -0.84533082
H 2.86470645 -0.91789589 -1.43693198
P -0.37712932 0.68698937 1.90311123
C -1.72873260 1.66695592 1.11321069
C -2.56495591 1.16531032 0.09725348
C -3.48486885 2.01197284 -0.52619506
C -3.57858974 3.35810689 -0.15452876
C -2.75022782 3.86104643 0.85270937
C -1.83239636 3.01816531 1.48538055
H -1.17803746 3.41642323 2.26551223
H -2.81594777 4.91171827 1.14665612
H -4.29713111 4.01548319 -0.65151705
H -4.12640065 1.61590888 -1.31796492
H -2.48359723 0.12385547 -0.22193319
C -1.04534850 -1.03038410 2.00048220
C -2.40106892 -1.25681431 2.29881988
C -2.88560358 -2.55686294 2.45201508
C -2.02776042 -3.65200450 2.30570512
C -0.67891428 -3.43589692 2.01696546
C -0.18689215 -2.13624817 1.88060330
H 0.87013832 -1.99960708 1.64457655
H -0.00156284 -4.28115416 1.87744043
H -2.41268626 -4.66975511 2.40870438
H -3.94366225 -2.71481553 2.67762261
H -3.08800733 -0.41358589 2.39804384
65
44 
C 0.42037716 2.80638843 -0.97819442
C 0.56843616 3.70699556 0.09027494
C -0.27068984 4.81894350 0.19898887
C -1.27628803 5.03871581 -0.74733633
C -1.43269264 4.14941981 -1.81439263
C -0.58221997 3.04866004 -1.93353648
H -0.71038104 2.35322707 -2.76813364
H -2.22207643 4.30967813 -2.55266837
H -1.94157417 5.90057815 -0.65067149
H -0.14842902 5.50834329 1.03861971
H 1.32665074 3.52785164 0.85396220
P 1.38146165 1.23774333 -1.20707217
N 0.33056821 0.09438407 -0.35740772
P -0.45660278 0.63552768 1.15832243
C -2.11075596 1.20779259 0.55617297
C -2.68388043 2.27618388 1.26452933
C -3.91029203 2.81988641 0.87080475
C -4.57249745 2.30883661 -0.24816414
C -4.00508113 1.24989361 -0.96618458
C -2.78284799 0.70182081 -0.57007865
H -2.35781010 -0.12847575 -1.13501223
H -4.51836822 0.84701094 -1.84362517
H -5.52676039 2.73810100 -0.56508137
H -4.33995986 3.65488998 1.43043956
H -2.15384073 2.70075194 2.12205721
C -0.84088141 -0.98040271 1.97713781
C -2.05544960 -1.67619881 1.86072744
C -2.23997415 -2.89279047 2.52315483
C -1.21538974 -3.43061086 3.30895380
C -0.00627158 -2.73996201 3.44183395
C 0.17357277 -1.52010990 2.78850739
H 1.11952940 -0.98239441 2.89711413
H 0.79702584 -3.15058177 4.05895528
H -1.36201894 -4.38387857 3.82405404
H -3.18997439 -3.42448374 2.42212310
H -2.85493708 -1.27744826 1.23584564
SI 0.28576941 -1.51475095 -0.92980878
O -1.24838504 -2.17359776 -1.02464678
C -1.21550495 -3.54655529 -1.41654680
C 0.22500244 -4.03487454 -1.72950395
C 0.84192188 -3.12866581 -2.83424611
H 1.86034944 -3.48846889 -3.07035481
H 0.23488061 -3.21519294 -3.75468446
O 0.91386284 -1.75148104 -2.45431265
C 1.08415715 -3.91724365 -0.44239740
H 0.65181904 -4.55572773 0.35027713
H 2.10753469 -4.28178996 -0.64971119
O 1.15216965 -2.57431320 0.03046982
C 0.19028100 -5.48716747 -2.20499585
H 1.20525049 -5.85679559 -2.42136098
H -0.25130169 -6.14271268 -1.43748175
H -0.40975287 -5.58980755 -3.12323260
H -1.85047367 -3.67635093 -2.31195955
H -1.64442831 -4.16196278 -0.60364679
C 2.79388858 1.42848992 -0.02964574
C 3.63446615 2.55331501 -0.12462989
C 4.77970538 2.65829334 0.66830438
C 5.11448164 1.63321199 1.55960059
C 4.29973090 0.50060928 1.64311632
C 3.15073332 0.39434905 0.85328716
H 2.53942247 -0.50809007 0.91818110
H 4.55864064 -0.31186941 2.32748272
H 6.01024923 1.71510018 2.18060890
H 5.41385132 3.54539568 0.58892051
H 3.38756595 3.36292231 -0.81751201
65
44'
C 0.65735449 -2.74779190 -0.81628440
C -0.19512654 -2.90576781 -1.91902215
C -0.46117005 -4.18387767 -2.41535179
C 0.12107173 -5.30583253 -1.81742343
C 0.97749234 -5.14916222 -0.72228346
C 1.24475986 -3.87364534 -0.21906898
H 1.91659833 -3.76344453 0.63405329
H 1.44052337 -6.02346781 -0.25782945
H -0.09023486 -6.30533929 -2.20639119
H -1.13010383 -4.30303149 -3.27127339
H -0.64527697 -2.01978221 -2.37101006
P 0.84125260 -1.06516010 -0.12987458
N 0.36832863 -0.01120777 -1.19682477
SI 0.00676394 1.59525650 -1.30662437
O -0.17693440 2.16394775 -2.87118718
C -0.46372701 3.55676215 -2.91443622
C -0.58074053 4.19281118 -1.50185755
C -1.69703415 3.46036944 -0.71196060
H -2.66150604 3.59373554 -1.23913450
H -1.79673200 3.91467095 0.29096055
O -1.42753407 2.07140875 -0.56274979
C 0.76710491 4.00880894 -0.75387959
H 0.67655476 4.44011662 0.26182462
H 1.55754585 4.57184746 -1.28641429
O 1.15062305 2.64403193 -0.65199572
C -0.91422322 5.67932213 -1.62022161
H -1.87528198 5.83023600 -2.13774754
H -0.98978295 6.14778797 -0.62561463
H -0.13734644 6.21623439 -2.18808289
H -1.41327433 3.71621739 -3.46095696
H 0.33267539 4.07884223 -3.47995390
C 2.58336676 -0.83784074 0.40238890
C 3.11246888 -1.46202205 1.54578428
C 4.44169214 -1.23937154 1.91361603
C 5.24651013 -0.38581433 1.15159132
C 4.71751628 0.25048243 0.02450106
C 3.38997195 0.02968189 -0.35070096
H 2.96693047 0.54608019 -1.21362546
H 5.33853823 0.93049046 -0.56389199
H 6.28449989 -0.20781850 1.44438656
H 4.84620743 -1.72580266 2.80477225
H 2.48205966 -2.10114441 2.16840436
P -0.33788557 -1.27481721 1.81123905
C -1.89482202 -1.79881597 0.96748105
C -2.64762864 -0.97049280 0.11276163
C -3.74091936 -1.49626913 -0.58003622
C -4.09201444 -2.84348662 -0.43822684
C -3.34864953 -3.67055363 0.40844753
C -2.25834459 -3.14935378 1.10997639
H -1.67198175 -3.80141465 1.76297079
H -3.61506022 -4.72438184 0.52268344
H -4.94495048 -3.24866861 -0.98927241
H -4.31544023 -0.84678692 -1.24570359
H -2.37648166 0.07769096 -0.02660017
C -0.58639561 0.51061789 2.21613009
C 0.51542496 1.38304361 2.26286799
C 0.34827630 2.71963029 2.63060249
C -0.91492971 3.20276433 2.98002667
C -2.01289858 2.33701318 2.95919608
C -1.85153423 1.00287719 2.58179141
H -2.72303147 0.34562429 2.55840910
H -3.00616719 2.70331523 3.23179327
H -1.04458735 4.24965971 3.26666031
H 1.21493783 3.38493998 2.63411630
H 1.51355770 1.03809282 1.98802875
