# Supplementary material for: Computer-assisted catalyst development via automated modelling of conformationally complex molecules: application to diphosphinoamine ligands
Source: Sci Rep. 2021 Feb 25;11:4534. doi: 10.1038/s41598-021-82816-x (PMC7907204; doi:10.1038/s41598-021-82816-x)
Supplement: Supplementary file 2 — Supplementary information 2. [file 41598_2021_82816_MOESM2_ESM.xlsx]

## Sheet: Sheet1
Supplementary Information for:
Computer-Assisted Catalyst Development via Automated Modelling of Conformationally Complex Molecules: Application to Diphosphinoamine Ligands
Sibo Lin,*a Jenna C. Fromer,b Yagnaseni Ghosh,a Brian Hanna,a Mohamed Elananyc and Wei Xud
a. Aramco Americas - Boston Research Center, 400 Technology Square, Cambridge, MA 02139, USA. E-mail: sibo.lin@aramcoamericas.com
b. Department of Chemical and Biological Engineering, Tufts University, Medford, MA 02155 USA
c. Saudi Aramco, Chemicals R&D Division, Research and Development Center, Dhahran 31311, Saudi Arabia
d. Saudi Aramco, Chemicals R&D Lab at KAUST, Research and Development Center, Thuwal 23955, Saudi Arabia
		GFN2-XTB (crest_best geometry)		NWChem (b3lyp-d3/def2-SVP geometry)			GoodVibes
		Hartree	Hartree	Hartree	kcal/mol	cal/mol-K	Hartree	Hartree	Hartree	Hartree	Hartree	Hartree	Hartree	kcal/mol	kcal/mol	kcal/mol	kcal/mol	kcal/mol	kcal/mol	kcal/mol	kcal/mol
#	description	EXTB	GRRHO	E(b3lyp-d3/def2-tzvp//b3lyp-d3/def2-svp)	Thermal correction to enthalpy	Entropy	E	ZPE	H	T*S	T*qh-S	G(T)	qh-G(T)	DE(XTB)	DG(XTB)	DE(NWCHEM)	DH(NWCHEM)	DG(NWCHEM)	DH(goodvibes)	DG(goodvibes)	DqhG(goodvibes)
1	benzyl	-88.0789	0.416084	-1935.61	327.73	185.84	-1935.61	0.493654	-1935.09	0.090286	0.084473	-1935.18	-1935.17	8.73402	8.69104	9.92389	9.63589	8.51484	9.62975	7.71397	8.55734
1'		-88.065	0.416016	-1935.59	327.442	189.6	-1935.59	0.492449	-1935.07	0.093338	0.086182	-1935.16	-1935.16
2	isopropyl	-79.5284	0.395793	-1783.13	311.171	182.168	-1783.13	0.467824	-1782.63	0.086592	0.081273	-1782.72	-1782.71	8.88853	7.79655	10.269	8.84004	11.0288	10.0301	9.17983	9.47288
2'		-79.5142	0.394053	-1783.11	309.742	174.827	-1783.11	0.466965	-1782.62	0.087947	0.082162	-1782.7	-1782.7
3	CyPlus	-99.6329	0.54458	-2055.98	412.842	205.581	-2055.98	0.624049	-2055.32	0.097721	0.091827	-2055.42	-2055.42	9.68161	9.10975	10.9578	10.0768	9.35172	10.6708	8.35089	9.48354
3'		-99.6175	0.543669	-2055.97	411.961	208.013	-2055.97	0.622906	-2055.31	0.101418	0.09372	-2055.41	-2055.4
4	t-butyl	-82.6885	0.4223	-1822.45	328.645	181.273	-1822.45	0.495403	-1821.92	0.088318	0.083079	-1822.01	-1822.01	3.48098	2.90563	3.47914	3.46214	2.89745	3.4582	1.9139	2.53765
4'		-82.683	0.421383	-1822.44	328.628	183.167	-1822.44	0.494894	-1821.92	0.09078	0.084546	-1822.01	-1822
5	Si-Me3	-82.2767	0.409879	-2073.93	323.34	192.101	-2073.93	0.484759	-2073.41	0.093487	0.08775	-2073.51	-2073.5	3.22143	2.4091	-1.58489	-2.78189	-0.731509	-1.5876	-2.98569	-2.56965
5'		-82.2716	0.408585	-2073.93	322.143	185.224	-2073.93	0.48413	-2073.42	0.095715	0.089315	-2073.51	-2073.5
6	Si-iPr3	-101.25	0.57472	-2309.89	436.435	223.361	-2309.89	0.657586	-2309.19	0.10892	0.101835	-2309.3	-2309.29	-1.77734	-3.32743	-8.71762	-9.15462	-11.4531	-9.15347	-11.2588	-10.4474
6'		-101.253	0.57225	-2309.9	435.998	231.07	-2309.9	0.656033	-2309.21	0.112276	0.103897	-2309.32	-2309.31
7	Cy2-CH3	-85.5871	0.619978	-1719	451.357	191.681	-1719	0.688999	-1718.28	0.091114	0.085545	-1718.37	-1718.36	13.015	13.0418	13.3654	13.4154	12.3179	13.4149	12.318	12.4994
7'		-85.5664	0.620021	-1718.98	451.407	195.362	-1718.98	0.688557	-1718.26	0.092862	0.087005	-1718.35	-1718.34
8	Cy2-SO2Ph	-108.707	0.67403	-2459.55	494.528	207.945	-2459.55	0.752745	-2458.76	0.103582	0.097101	-2458.86	-2458.86	2.51616	2.99551	-2.04868	-1.81768	-1.86747	-1.22364	-2.29982	-1.68423
8'		-108.703	0.674794	-2459.55	494.759	208.112	-2459.55	0.753714	-2458.76	0.105297	0.097835	-2458.87	-2458.86
9	Ph	-84.9216	0.38981	-1896.28	309.402	187.29	-1896.28	0.464404	-1895.79	0.089027	0.082683	-1895.87	-1895.87	4.57808	3.80621	4.20406	3.58006	4.12299	4.17356	3.03401	3.52409
9'		-84.9143	0.38858	-1896.27	308.778	185.469	-1896.27	0.463965	-1895.78	0.090843	0.083718	-1895.87	-1895.86
10	o-CF3	-100.772	0.389572	-2233.47	314.786	199.694	-2233.47	0.469737	-2232.97	0.094923	0.088747	-2233.06	-2233.06	-1.48651	-2.12851	-3.03888	-3.10888	-5.53492	-3.10931	-5.53588	-4.34362
10'		-100.775	0.388549	-2233.48	314.716	207.831	-2233.48	0.468942	-2232.97	0.098791	0.090714	-2233.07	-2233.06
11	o-Ph	-99.8103	0.462812	-2127.43	363.281	205.102	-2127.43	0.545917	-2126.85	0.097494	0.090924	-2126.95	-2126.94	1.9885	1.73867	3.42827	2.56827	3.09271	3.16202	1.96034	2.49309
11'		-99.8071	0.462414	-2127.42	362.421	203.343	-2127.42	0.544949	-2126.84	0.099407	0.091988	-2126.94	-2126.94
12	C6F5	-106.024	0.34487	-2392.65	286.738	207.351	-2392.65	0.423663	-2392.19	0.098562	0.091674	-2392.29	-2392.29	-2.42755	-2.92324	-0.740446	-0.653446	-1.1925	-0.653237	-1.19227	-1.01468
12'		-106.028	0.34408	-2392.65	286.825	209.159	-2392.65	0.42351	-2392.2	0.099422	0.092249	-2392.29	-2392.29
13	o-nitrile	-89.4449	0.386572	-1988.56	309.777	193.589	-1988.56	0.463318	-1988.06	0.092021	0.085878	-1988.16	-1988.15	-0.65568	-0.746027	-1.96508	-2.03308	-3.39116	-2.0325	-3.39106	-2.77986
13'		-89.446	0.386428	-1988.56	309.709	198.144	-1988.56	0.462733	-1988.07	0.094186	0.087068	-1988.16	-1988.15
14	m-nitrile	-89.4435	0.386018	-1988.56	309.748	196.547	-1988.56	0.463134	-1988.06	0.093427	0.086508	-1988.16	-1988.15	3.12462	2.43432	0.625602	0.569602	-1.0905	0.569151	-1.09187	-0.35517
14'		-89.4386	0.384918	-1988.56	309.692	202.115	-1988.56	0.46266	-1988.06	0.096074	0.087981	-1988.16	-1988.15
15	p-nitrile	-89.4442	0.386132	-1988.56	309.121	191.286	-1988.56	0.463045	-1988.06	0.093438	0.086557	-1988.16	-1988.15	2.61265	1.72542	0.462888	1.13889	-1.55579	0.545305	-0.574798	-0.0834587
15'		-89.4401	0.384718	-1988.56	309.797	200.324	-1988.56	0.462854	-1988.06	0.095223	0.087559	-1988.16	-1988.15
16	o-pyridyl	-85.2082	0.379064	-1912.33	301.855	188.572	-1912.33	0.452464	-1911.84	0.089636	0.082917	-1911.93	-1911.93	0.676328	0.223318	0.789014	0.166014	1.32045	0.763051	0.653864	0.577308
16'		-85.2072	0.378342	-1912.32	301.232	184.7	-1912.32	0.45219	-1911.84	0.089809	0.083213	-1911.93	-1911.93
17	m-pyridyl	-85.1932	0.377913	-1912.32	301.919	187.432	-1912.32	0.452567	-1911.84	0.089094	0.082651	-1911.93	-1911.92	3.24819	2.52741	3.41016	3.33416	1.79451	3.33333	1.79279	2.47427
17'		-85.188	0.376764	-1912.31	301.843	192.596	-1912.31	0.45203	-1911.83	0.091549	0.084021	-1911.92	-1911.92
18	p-pyridyl	-85.1955	0.378147	-1912.32	301.316	187.697	-1912.32	0.452481	-1911.84	0.091491	0.083848	-1911.93	-1911.92	3.39718	2.48772	1.41016	1.43116	1.69562	1.43072	1.62462	1.43386
18'		-85.1901	0.376698	-1912.32	301.337	186.81	-1912.32	0.452186	-1911.84	0.091181	0.083842	-1911.93	-1911.92
19	o-pyridyl-H	-85.6634	0.385886	-1912.73	310.014	180.922	-1912.73	0.466303	-1912.23	0.089446	0.083003	-1912.32	-1912.31	-4.61657	-4.56016	-12.6681	-12.6311	-14.0011	-12.6305	-13.6922	-13.2367
19'		-85.6707	0.385976	-1912.75	310.051	185.517	-1912.75	0.46589	-1912.25	0.091138	0.083968	-1912.34	-1912.34
20	m-pyridyl-H	-85.6564	0.385708	-1912.71	310.117	180.43	-1912.71	0.466539	-1912.22	0.088418	0.08247	-1912.31	-1912.3	2.24493	1.92176	-8.4218	-7.8638	-11.1109	-8.45694	-10.0414	-9.31286
20'		-85.6528	0.385193	-1912.73	310.675	191.321	-1912.73	0.465983	-1912.23	0.090942	0.083835	-1912.32	-1912.31
21	p-pyridyl-H	-85.657	0.38533	-1912.72	310.155	183.345	-1912.72	0.466454	-1912.23	0.0901	0.083312	-1912.32	-1912.31	-3.02234	-2.78464	-11.8249	-11.2069	-13.7522	-11.8003	-12.4968	-12.2207
21'		-85.6618	0.385709	-1912.74	310.773	191.882	-1912.74	0.466105	-1912.25	0.091209	0.083981	-1912.34	-1912.33
22	PPh2	-102.836	0.472458	-2469.43	371.171	209.712	-2469.43	0.557331	-2468.83	0.10178	0.094801	-2468.93	-2468.93	1.99558	0.988679	1.84484	2.40784	-1.38552	1.81099	-0.669552	0.616841
22'		-102.832	0.470853	-2469.42	371.734	222.435	-2469.42	0.556616	-2468.83	0.105733	0.096703	-2468.94	-2468.93
23	p-OMe	-108.468	0.510021	-2241.43	397.723	215.369	-2241.43	0.597727	-2240.79	0.107973	0.10081	-2240.9	-2240.89	7.12593e-05	-0.00645535	0.00940177	1.2364	-2.65028	0.0470632	-0.32756	-0.0696535
23'		-108.468	0.510011	-2241.43	398.95	228.405	-2241.43	0.59775	-2240.79	0.10857	0.100995	-2240.9	-2240.89
24	p-CF3	-142.935	0.390778	-3131.92	332.074	256.453	-3131.92	0.48753	-3131.39	0.126056	0.11287	-3131.52	-3131.51	11.0803	10.3443	11.7901	10.2351	13.3552	11.4269	12.1661	11.5945
24'		-142.917	0.389605	-3131.9	330.519	245.988	-3131.9	0.486634	-3131.37	0.124877	0.112603	-3131.5	-3131.49
25	NO2	-95.3866	0.388893	-2100.87	312.257	197.657	-2100.87	0.467323	-2100.38	0.095918	0.088286	-2100.47	-2100.46	1.05687	0.227928	-0.261089	0.251911	-2.00598	-0.34513	-1.37236	-0.943146
25'		-95.3849	0.387572	-2100.87	312.77	205.23	-2100.87	0.466836	-2100.38	0.097555	0.089239	-2100.47	-2100.46
26	OMe	-92.1539	0.418039	-2010.85	331.303	199.077	-2010.85	0.496773	-2010.32	0.09463	0.087743	-2010.42	-2010.41	4.5754	3.93075	5.52644	4.87644	5.80816	5.46937	4.08697	4.69628
26'		-92.1466	0.417012	-2010.84	330.653	195.952	-2010.84	0.496285	-2010.32	0.096832	0.088974	-2010.41	-2010.4
27	dipp	-103.914	0.549257	-2132.27	420.048	211.08	-2132.27	0.633742	-2131.6	0.106612	0.098744	-2131.7	-2131.7	1.24442	0.444854	3.44709	2.79909	2.29612	3.40047	4.10454	3.79204
27'		-103.912	0.547983	-2132.26	419.4	212.767	-2132.26	0.633396	-2131.59	0.10549	0.09812	-2131.7	-2131.69
28	naph	-94.5145	0.432914	-2049.98	340.047	194.091	-2049.98	0.511687	-2049.44	0.094325	0.087535	-2049.53	-2049.52	1.65983	0.821554	1.0993	1.6723	-0.6157	1.07555	0.0828312	0.507655
28'		-94.5119	0.431578	-2049.98	340.62	201.765	-2049.98	0.511304	-2049.43	0.095907	0.088441	-2049.53	-2049.52
29	naphH4	-96.5727	0.478814	-2052.4	369.614	196.354	-2052.4	0.558068	-2051.81	0.095901	0.089067	-2051.9	-2051.89	7.03443	6.62137	9.82981	9.38181	8.59856	9.38189	8.61444	8.86545
29'		-96.5615	0.478156	-2052.38	369.166	198.981	-2052.38	0.556844	-2051.79	0.097125	0.089889	-2051.89	-2051.88
30	Cy	-88.0172	0.459572	-1899.91	353.967	189.714	-1899.91	0.534401	-1899.35	0.090179	0.084362	-1899.44	-1899.43	8.90792	8.40922	10.2564	9.97242	8.14684	9.973	8.14569	9.02107
30'		-88.003	0.458778	-1899.9	353.683	195.837	-1899.9	0.533426	-1899.33	0.09309	0.085878	-1899.43	-1899.42
31	MeBn	-91.248	0.442577	-1974.94	346.084	194.304	-1974.94	0.521286	-1974.39	0.094772	0.087697	-1974.48	-1974.47	8.74467	8.60707	7.40166	7.72366	5.90495	7.12913	6.82291	6.7407
31'		-91.2341	0.442358	-1974.93	346.406	200.404	-1974.93	0.520374	-1974.38	0.09526	0.088316	-1974.47	-1974.46
32	MeBnH6	-94.347	0.512712	-1978.58	390.589	195.464	-1978.58	0.591179	-1977.95	0.095864	0.089205	-1978.05	-1978.04	9.09529	8.36664	8.38659	8.69859	6.17922	8.10616	7.43724	7.54893
32'		-94.3325	0.511551	-1978.56	390.901	203.914	-1978.56	0.590209	-1977.94	0.096929	0.090093	-1978.04	-1978.03
33	fused	-83.9314	0.371132	-1895.09	294.029	170.024	-1895.09	0.443022	-1894.61	0.086461	0.08031	-1894.7	-1894.69	8.96305	8.55267	6.36828	7.56528	3.72987	6.37863	6.08119	6.11821
33'		-83.9171	0.370478	-1895.08	295.226	182.888	-1895.08	0.442794	-1894.6	0.086934	0.080725	-1894.69	-1894.69
34	tetramethylbutyl	-95.3431	0.530087	-1979.77	403.542	206.768	-1979.77	0.60888	-1979.12	0.098285	0.092281	-1979.22	-1979.21	2.06099	1.47968	0.967941	0.791941	0.172982	0.792544	0.172565	0.405998
34'		-95.3399	0.52916	-1979.76	403.366	208.844	-1979.76	0.608269	-1979.12	0.099272	0.092896	-1979.22	-1979.21
35	CPh3	-117.834	0.564582	-2397.87	435.638	226.451	-2397.87	0.655876	-2397.17	0.107642	0.100661	-2397.28	-2397.27	-1.63266	-2.67481	-4.46852	-5.48352	-6.12693	-4.89081	-7.45481	-6.30207
35'		-117.837	0.562922	-2397.87	434.623	228.609	-2397.87	0.654339	-2397.18	0.111728	0.102911	-2397.29	-2397.28
36	acetamide	-79.4233	0.3508	-1817.86	281.308	181.394	-1817.86	0.420879	-1817.41	0.086224	0.080397	-1817.5	-1817.49	-1.18883	-2.5967	-0.236957	-0.00295693	-0.534857	-0.00251004	-0.53401	-0.552835
36'		-79.4252	0.348557	-1817.86	281.542	183.178	-1817.86	0.420812	-1817.41	0.087072	0.081275	-1817.5	-1817.49
37	hemiaminal	-83.5923	0.396944	-1858.37	314.674	188.993	-1858.37	0.472152	-1857.87	0.089836	0.084066	-1857.96	-1857.95	5.06019	5.11496	8.12068	7.32468	7.98985	7.92105	7.2082	7.59976
37'		-83.5842	0.397031	-1858.36	313.878	186.762	-1858.36	0.471449	-1857.86	0.090972	0.084577	-1857.95	-1857.94
38	carbamate	-83.512	0.351845	-1893.12	284.765	183.303	-1893.12	0.42611	-1892.66	0.090352	0.083429	-1892.75	-1892.75	2.6714	2.9068	0.691223	0.797223	0.224775	0.800701	0.883533	0.741716
38'		-83.5078	0.35222	-1893.12	284.871	185.223	-1893.12	0.426158	-1892.66	0.09022	0.083524	-1892.75	-1892.75
39	urea	-82.8747	0.364784	-1873.25	293.307	190.36	-1873.25	0.438522	-1872.78	0.090486	0.083579	-1872.87	-1872.86	0.565479	-0.0925735	0.815164	-0.218836	3.04501	0.968874	0.749873	0.625626
39'		-82.8738	0.363735	-1873.25	292.273	179.413	-1873.25	0.43849	-1872.78	0.090835	0.084126	-1872.87	-1872.86
40	guan	-88.5413	0.428487	-1931.97	335.73	189.472	-1931.97	0.505175	-1931.43	0.095095	0.088661	-1931.52	-1931.52	-4.59022	-4.64537	-6.04517	-5.14317	-6.60709	-5.74233	-6.51668	-6.01718
40'		-88.5486	0.428399	-1931.98	336.632	194.382	-1931.98	0.505587	-1931.44	0.096329	0.089099	-1931.54	-1931.53
41	tetrazine-Cl	-90.0194	0.331041	-2420.01	272.833	195.324	-2420.01	0.40499	-2419.57	0.092845	0.085499	-2419.67	-2419.66	-2.29128	-2.73385	-3.723	-3.292	-3.1313	-3.29191	-3.13127	-3.23293
41'		-90.0231	0.330336	-2420.01	273.264	194.785	-2420.01	0.405707	-2419.58	0.092589	0.085404	-2419.67	-2419.66
42	tetrazine-Ph-H	-100.838	0.413351	-2191.53	332.461	212.506	-2191.53	0.496674	-2191	0.101013	0.092528	-2191.1	-2191.09	2.04859	1.34931	0.403163	0.362163	0.0491059	0.362073	0.0495732	0.124874
42'		-100.834	0.412236	-2191.53	332.42	213.556	-2191.53	0.496338	-2191	0.101511	0.092905	-2191.1	-2191.09
43	trimethoxysilane	-94.6213	0.418389	-2299.79	337.497	217.233	-2299.79	0.502805	-2299.25	0.10326	0.095772	-2299.36	-2299.35	2.25286	2.83194	-3.52026	-4.71426	-2.11051	-3.52346	-4.14658	-3.86608
43'		-94.6177	0.419312	-2299.8	336.303	208.5	-2299.8	0.502556	-2299.26	0.104254	0.096319	-2299.36	-2299.36
44	SiO3R	-98.9329	0.43998	-2376.03	345.226	195.64	-2376.03	0.51907	-2375.48	0.09775	0.090684	-2375.57	-2375.57	1.89628	2.10257	-8.17923	-7.74323	-7.70924	-7.74283	-7.65937	-7.80056
44'		-98.9298	0.440309	-2376.04	345.662	195.526	-2376.04	0.519725	-2375.49	0.097618	0.090777	-2375.59	-2375.58
